# Supplementary material for: Checklist of British and Irish Hymenoptera - Chalcidoidea and Mymarommatoidea
Source: Biodivers Data J. 2016 Jun 6;(4):e8013. doi: 10.3897/BDJ.4.e8013 (PMC4910507; doi:10.3897/BDJ.4.e8013)
Supplement: Supplementary material 1 — British and Irish Chalcidoidea checklist 2016 data [file biodiversity_data_journal-4-e8013-s001.xlsx]

## Sheet: Chalcidoidea iv2016
Taxon_Local_ID	Validity	Rank	Family	Subfamily	Tribe	Genus	Subgenus	Species	Authorship	Original combination	Distribution	Notes	NB
50000	Valid	Family	Aphelinidae						Dalman, 1820						271
50001	Valid	Subfamily	Aphelinidae	Aphelininae					Dalman, 1820						1
50002	Valid	Genus	Aphelinidae	Aphelininae		Aphelinus			Dalman, 1820
50002	Syn	genus	Aphelinidae	Aphelininae		MYINA			Nees, 1834				#
50002	Syn	genus	Aphelinidae	Aphelininae		ERIOPHILUS			Haldeman, 1851
50002	Syn	genus	Aphelinidae	Aphelininae		MESIDIA			Förster, 1856
50002	Syn	genus	Aphelinidae	Aphelininae		MEROLIGON			Rondani, 1877
50002.1	Syn	genus	Aphelinidae	Aphelininae		MESIDIA			Förster, 1856
50002.1	Syn	genus	Aphelinidae	Aphelininae		MESIDIOPSIS			Nowicki, 1930
50002.1	Syn	genus	Aphelinidae	Aphelininae		INDAPHELINUS			Hayat, 1990
50003	Valid	Species	Aphelinidae	Aphelininae		Aphelinus		abdominalis	(Dalman, 1820)	Entedon abdominalis Dalman, 1820	England, Wales, Ireland
50003	Syn	Species	Aphelinidae	Aphelininae		Aphelinus		basalis	(Westwood, 1833, Agonioneurus)
50003	Syn	Species	Aphelinidae	Aphelininae		Aphelinus		facialis	(Förster, 1841, Myina)
50003	Syn	Species	Aphelinidae	Aphelininae		Aphelinus		flaviceps	(Förster, 1841, Myina)
50003.1	Syn	Species	Aphelinidae	Aphelininae		Aphelinus		flavipes	(Förster, 1841, Myina)
50003.1	Syn	Species	Aphelinidae	Aphelininae		Aphelinus		ultor	(Rondani, 1848, Encyrtus)
50003.1	Syn	Species	Aphelinidae	Aphelininae		Aphelinus		polycyclus	(Förster, 1861, Agonioneurus)
50003.1	Syn	Species	Aphelinidae	Aphelininae		Aphelinus		longicornis	(Ferrière, 1962, Mesidia)
50003.1	Syn	Species	Aphelinidae	Aphelininae		Aphelinus		alius	Yasnosh, 1963
50003.1	Syn	Species	Aphelinidae	Aphelininae		Aphelinus		bicolor	Yasnosh, 1963
50004	Valid	Species	Aphelinidae	Aphelininae		Aphelinus		annulipes	(Walker, 1851)	Myina annulipes Walker, 1851	Wales, Ireland
50005	Valid	Species	Aphelinidae	Aphelininae		Aphelinus		argiope	Walker, 1839		England
50005	Syn	Species	Aphelinidae	Aphelininae		Aphelinus		pumila	(Mayr, 1904, Mesidia)
50006	Valid	Species	Aphelinidae	Aphelininae		Aphelinus		asychis	Walker, 1839		England, Wales, Ireland
50006	Syn	Species	Aphelinidae	Aphelininae		Aphelinus		euthria	Walker, 1839
50006	Syn	Species	Aphelinidae	Aphelininae		Aphelinus		affinis	(Förster, 1841, Myina)
50006	Syn	Species	Aphelinidae	Aphelininae		Aphelinus		brevicalcar	Thomson, 1876
50006	Syn	Species	Aphelinidae	Aphelininae		Aphelinus		brachyptera	Kurdjumov, 1913
50006.1	Syn	Species	Aphelinidae	Aphelininae		Aphelinus		dubia	Kurdjumov, 1913
50007	Valid	Species	Aphelinidae	Aphelininae		Aphelinus		chaonia	Walker, 1839		England, Ireland
50007	Syn	Species	Aphelinidae	Aphelininae		Aphelinus		transversus	Thomson, 1876
50007	Syn	Species	Aphelinidae	Aphelininae		Aphelinus		flavicornis	(Förster, 1841, Myina)
50008	Valid	Species	Aphelinidae	Aphelininae		Aphelinus		daucicola	Kurdjumov, 1913		England
50008	Syn	Species	Aphelinidae	Aphelininae		Aphelinus		brunneus	Yasnosh, 1963
50009	Valid	Species	Aphelinidae	Aphelininae		Aphelinus		flaviventris	Kurdjumov, 1913		England
50010	Valid	Species	Aphelinidae	Aphelininae		Aphelinus		fulvus	Yasnosh, 1963		England
50011	Valid	Species	Aphelinidae	Aphelininae		Aphelinus		humilis	Mercet, 1927		England, Ireland
50012	Valid	Species	Aphelinidae	Aphelininae		Aphelinus		mali	(Haldeman, 1851)	Eriophilus mali Haldeman, 1851	England
50012	Syn	Species	Aphelinidae	Aphelininae		Aphelinus		rosae	(Ashmead, 1886, Blastothrix)
50012	Syn	Species	Aphelinidae	Aphelininae		Aphelinus		varicornis	Girault, 1909
50013	Valid	Species	Aphelinidae	Aphelininae		Aphelinus		subflavescens	(Westwood, 1837)	Agonioneurus subflavescens Westwood, 1837	England, Scotland, Ireland
50014	Valid	Species	Aphelinidae	Aphelininae		Aphelinus		tetrataenion	(Erdös & Novicky, 1953)	Mesidia tetrataenion Erdös & Novicky, 1953	England, Wales
50015	Valid	Species	Aphelinidae	Aphelininae		Aphelinus		thomsoni	Graham, 1976		England, Scotland, Ireland	According to Graham (1976) Eulophus flavus Nees, 1834 is probably an encyrtid; A. thomsoni is Graham's nom. nov. for what Thomson called flavus. Walker misidentified subflavescens as flavus.
50015	Syn	Species	Aphelinidae	Aphelininae		Aphelinus		flavus	misident
50016	Valid	Species	Aphelinidae	Aphelininae		Aphelinus		varipes	(Förster, 1841)	Myina varipes Förster, 1841	England, Wales, Ireland
50016	Syn	Species	Aphelinidae	Aphelininae		Aphelinus		nigritus	Howard, 1908
50017	Valid	Genus	Aphelinidae	Aphelininae		Aphytis			Howard, 1900
50017	Syn	genus	Aphelinidae	Aphelininae		PROSPAPHELINUS			De Gregorio, 1914
50017	Syn	genus	Aphelinidae	Aphelininae		PARAPHYTIS			Compere, 1925
50017	Syn	genus	Aphelinidae	Aphelininae		SYEDIELLA			Shafee, 1970
50018	Valid	Species	Aphelinidae	Aphelininae		Aphytis		aonidiae	(Mercet, 1911)	Aphelinus aonidiae Mercet, 1911	England
50018	Syn	Species	Aphelinidae	Aphelininae		Aphytis		dubius	De Santis, 1948
50018	Syn	Species	Aphelinidae	Aphelininae		Aphytis		intermedius	De Santis, 1948
50018	Syn	Species	Aphelinidae	Aphelininae		Aphytis		citrinus	Compere, 1955
50019	Valid	Species	Aphelinidae	Aphelininae		Aphytis		diaspidis	(Howard, 1881)	Aphelinus diaspidis Howard, 1881
50019	Syn	Species	Aphelinidae	Aphelininae		Aphytis		fuscipennis	(Howard, 1881, Aphelinus)
50019	Syn	Species	Aphelinidae	Aphelininae		Aphytis		ovidii	(Girault, 1919, Aphelinus)
50019	Syn	Species	Aphelinidae	Aphelininae		Aphytis		opuntiae	Risbec, 1952
50019.1	Syn	Species	Aphelinidae	Aphelininae		Aphytis		madagascariensis	(Risbec, 1952, Prosaphelinus)
50019.1	Syn	Species	Aphelinidae	Aphelininae		Aphytis		risbeci	Annecke & Insley, 1971
50020	Valid	Species	Aphelinidae	Aphelininae		Aphytis		mytilaspidis	(Le Baron, 1870)	Chalcis mytilaspidis Le Baron, 1870	England
50020	Syn	Species	Aphelinidae	Aphelininae		Aphytis		albidus	(Westwood, 1837, Agonioneurus)
50020	Syn	Species	Aphelinidae	Aphelininae		Aphytis		variolosum	Alam, 1956
50020	Syn	Species	Aphelinidae	Aphelininae		Aphytis		diaspidioti	Chumakova, 1957
50021	Valid	Species	Aphelinidae	Aphelininae		Aphytis		proclia	(Walker, 1839)	Aphelinus proclia Walker, 1839	England
50021	Syn	Species	Aphelinidae	Aphelininae		Aphytis		zonatus	Alam, 1956
50021	Syn	Species	Aphelinidae	Aphelininae		Aphytis		sugonjaevi	Yasnosh, 1972
50021	Syn	Species	Aphelinidae	Aphelininae		Aphytis		chowdhurii	(Kaul, 1974, Centrodora)
50022	Valid	Genus	Aphelinidae	Aphelininae		Centrodora			Förster, 1878
50022	Syn	Genus	Aphelinidae	Aphelininae		DEBACHIELLA			Gordh & Rosen, 1973
50022	Syn	Genus	Aphelinidae	Aphelininae		MICROEUPELMUS			Otten, 1941
50022	Syn	Genus	Aphelinidae	Aphelininae		OOLATHRON			De Santis, 1981
50022	Syn	Genus	Aphelinidae	Aphelininae		PARAPHELINUS			Perkins, 1906
50022.1	Syn	Genus	Aphelinidae	Aphelininae		PECHLANERIA			Soyka, 1948
50022.1	Syn	Genus	Aphelinidae	Aphelininae		PLASTOCHARELLA			Girault, 1913
50022.1	Syn	Genus	Aphelinidae	Aphelininae		TUMIDISCAPUS			Girault, 1911
50023	Valid	Species	Aphelinidae	Aphelininae		Centrodora		amoena	Förster, 1878		England
50023	Syn	Species	Aphelinidae	Aphelininae		Centrodora		bolivari	Mercet, 1930
50023	Syn	Species	Aphelinidae	Aphelininae		Centrodora		speciosissima	misident.
50024	Valid	Species	Aphelinidae	Aphelininae		Centrodora		livens	(Walker, 1851)	Myina livens Walker, 1851	England
50024	Syn	Species	Aphelinidae	Aphelininae		Centrodora		varius	(Blood, 1929, Paraphelinus)
50024	Syn	Species	Aphelinidae	Aphelininae		Centrodora		danica	Mercet, 1930
50024	Syn	Species	Aphelinidae	Aphelininae		Centrodora		alpina	(Soyka, 1948, Pechlaneria)
50025	Valid	Species	Aphelinidae	Aphelininae		Centrodora		locustarum	(Giraud, 1863)	Agonioneurus locustarum Giraud, 1863	England
50026	Valid	Genus	Aphelinidae	Aphelininae		Marietta			Motschulsky, 1863
50026	Syn	Genus	Aphelinidae	Aphelininae		PERISSOPTERUS			Howard, 1895
50026	Syn	Genus	Aphelinidae	Aphelininae		PSEUDAPHELINUS			Brèthes, 1918
50027	Valid	Species	Aphelinidae	Aphelininae		Marietta		picta	(André, 1878)	Agonioneurus pictus André, 1878	England
50027	Syn	Species	Aphelinidae	Aphelininae		Marietta		pantherinus	(Giraud, 1878, Coccophagus)
50027	Syn	Species	Aphelinidae	Aphelininae		Marietta		zebra	(Kurdjumov, 1912, Perissopterus)
50027	Syn	Species	Aphelinidae	Aphelininae		Marietta		zebra	(Mercet, 1914, Perissopterus)
50027.1	Syn	Species	Aphelinidae	Aphelininae		Marietta		zebratus	(Mercet, 1916, Perissopterus)
50027.1	Syn	Species	Aphelinidae	Aphelininae		Marietta		anglicus	(Blood, 1929, Perissopterus)
50028	Valid	Subfamily	Aphelinidae	Coccophaginae
50029	Valid	Genus	Aphelinidae	Coccophaginae		Coccobius			Ratzeburg, 1852
50029	Syn	Genus	Aphelinidae	Coccophaginae		PHYSCUS			Howard, 1895
50029	Syn	Genus	Aphelinidae	Coccophaginae		ENCYRTOPHYSCUS			Blanchard, 1948
50029	Syn	Genus	Aphelinidae	Coccophaginae		PHYSCULUS			Yasnosh, 1977
50030	Valid	Species	Aphelinidae	Coccophaginae		Coccobius		annulicornis	Ratzeburg, 1852
50030	Syn	Species	Aphelinidae	Coccophaginae		Coccobius		testaceus	(Masi, 1909, Physcus)
50031	Valid	Genus	Aphelinidae	Coccophaginae		Coccophagoides			Girault, 1915
50031	Syn	Genus	Aphelinidae	Coccophaginae		DIASPINIPHAGUS			Silvestri, 1927
50031	Syn	Genus	Aphelinidae	Coccophaginae		PRIMAPROSPALTELLA			DeBach & LaSalle, 1981
50032	Valid	Species	Aphelinidae	Coccophaginae		Coccophagoides		moeris	(Walker, 1839)	Aphelinus moeris Walker, 1839	England
50032	Syn	Species	Aphelinidae	Coccophaginae		Coccophagoides		janias	(Walker, 1839, Pteroptrix)
50032	Syn	Species	Aphelinidae	Coccophaginae		Coccophagoides		similis	(Masi, 1908, Prospalta)
50032	Syn	Species	Aphelinidae	Coccophaginae		Coccophagoides		ilicis	Mercet1921, Prospaltella)
50032.1	Syn	Species	Aphelinidae	Coccophaginae		Coccophagoides		parvipennis	Ferrière, 1955
50032.1	Syn	Species	Aphelinidae	Coccophaginae		Coccophagoides		silwoodensis	(Alam, 1956, Prospaltella)
50033	Valid	Genus	Aphelinidae	Coccophaginae		Coccophagus			Westwood, 1833
50033	Syn	Genus	Aphelinidae	Coccophaginae		ANERISTUS			Howard, 1895
50033	Syn	Genus	Aphelinidae	Coccophaginae		PARACHARITOPUS			Brèthes, 1913
50033	Syn	Genus	Aphelinidae	Coccophaginae		ATANEOSTIGMA			Girault, 1914
50033	Syn	Genus	Aphelinidae	Coccophaginae		EUXANTHELLUS			Silvestri, 1915
50033.1	Syn	Genus	Aphelinidae	Coccophaginae		PROCOCCOPHAGUS			Silvestri, 1915
50033.1	Syn	Genus	Aphelinidae	Coccophaginae		TANEOSTIGMOIDELLA			Girault, 1915
50033.1	Syn	Genus	Aphelinidae	Coccophaginae		ONOPHILUS			Brèthes, 1918
50033.1	Syn	Genus	Aphelinidae	Coccophaginae		PARENCARSIA			Mercet, 1930
50033.1	Syn	Genus	Aphelinidae	Coccophaginae		HEPTACRITUS			De Santis, 1960
50033.1	Syn	Genus	Aphelinidae	Coccophaginae		ACLERDAEPHAGUS			Sugonjaev, 1969
50034	Valid	Species	Aphelinidae	Coccophaginae		Coccophagus		# gurneyi	Compere, 1929		England	NHM, det. Japosshvili, added here. Probably introduced from Australia via The Netherlands and may not be established.	#
50035	Valid	Species	Aphelinidae	Coccophaginae		Coccophagus		hemera	(Walker, 1839)	Pteroptrix hemera Walker, 1839	England
50035	Syn	Species	Aphelinidae	Coccophaginae		Coccophagus		krygeri	Mercet, 1929
50035	Syn	Species	Aphelinidae	Coccophaginae		Coccophagus		longifasciatus	misident
50036	Valid	Species	Aphelinidae	Coccophaginae		Coccophagus		lycimnia	(Walker, 1839)	Aphelinus lycimnia Walker, 1839	England, Ireland
50036	Syn	Species	Aphelinidae	Coccophaginae		Coccophagus		obscurus	Westwood, 1833
50036	Syn	Species	Aphelinidae	Coccophaginae		Coccophagus		pulchellus	Westwood, 1833
50036	Syn	Species	Aphelinidae	Coccophaginae		Coccophagus		scutellaris	(Nees, 1834, Eulophus)
50036.1	Syn	Species	Aphelinidae	Coccophaginae		Coccophagus		lecanii	(Fitch, 1859, Platygaster)
50036.1	Syn	Species	Aphelinidae	Coccophaginae		Coccophagus		ater	Howard, 1881
50036.1	Syn	Species	Aphelinidae	Coccophaginae		Coccophagus		cognatus	Howard, 1881
50036.1	Syn	Species	Aphelinidae	Coccophaginae		Coccophagus		vividus	Howard, 1885
50036.1	Syn	Species	Aphelinidae	Coccophaginae		Coccophagus		californicus	Howard, 1889
50036.1	Syn	Species	Aphelinidae	Coccophaginae		Coccophagus		coccidis	Girault, 1917
50036.1	Syn	Species	Aphelinidae	Coccophaginae		Coccophagus		corni	Alam, 1956
50036.1	Syn	Species	Aphelinidae	Coccophaginae		Coccophagus		taxi	Alam, 1956
50037	Valid	Species	Aphelinidae	Coccophaginae		Coccophagus		obscurus	Westwood, 1833		England, Ireland
50037	Syn	Species	Aphelinidae	Coccophaginae		Coccophagus		niger	Masi, 1909
50037	Syn	Species	Aphelinidae	Coccophaginae		Coccophagus		insidiator	misident.
50038	Valid	Species	Aphelinidae	Coccophaginae		Coccophagus		pulchellus	Westwood, 1833		England
50038	Syn	Species	Aphelinidae	Coccophaginae		Coccophagus		apicalis	(Förster, 1841, Myina)
50038	Syn	Species	Aphelinidae	Coccophaginae		Coccophagus		scutellaris	(Förster, 1841, Myina)
50038	Syn	Species	Aphelinidae	Coccophaginae		Coccophagus		foersteri	(Dalla Torre, 1898, Aphelinus)
50038	Syn	Species	Aphelinidae	Coccophaginae		Coccophagus		howardi	Masi, 1907
50039	Valid	Species	Aphelinidae	Coccophaginae		Coccophagus		semicircularis	(Förster, 1841)	Myina semicircularis Förster, 1841	England	NHM, added here	added
50039	Syn	Species	Aphelinidae	Coccophaginae		Coccophagus		xanthostictus	(Ratzeburg, 1852, Encyrtus)
50039	Syn	Species	Aphelinidae	Coccophaginae		Coccophagus		nigrifrons	Wollaston, 1858
50039	Syn	Species	Aphelinidae	Coccophaginae		Coccophagus		lunulatus	Howard, 1894
50039.1	Syn	Species	Aphelinidae	Coccophaginae		Coccophagus		scutellaris	misident
50040	Valid	Genus	Aphelinidae	Coccophaginae		Encarsia			Förster, 1878
50040	Syn	Genus	Aphelinidae	Coccophaginae		ASPIDIOTIPHAGUS			Howard, 1894
50040	Syn	Genus	Aphelinidae	Coccophaginae		PROSPALTA			Howard, 1894
50040	Syn	Genus	Aphelinidae	Coccophaginae		PROSPALTELLA			Ashmead, 1904
50040	Syn	Genus	Aphelinidae	Coccophaginae		PROSPALTOIDES			Brèthes, 1914
50040.1	Syn	Genus	Aphelinidae	Coccophaginae		MIMATOMUS			Cockerell, 1911
50040.1	Syn	Genus	Aphelinidae	Coccophaginae		DOLORESIA			Mercet, 1912
50040.1	Syn	Genus	Aphelinidae	Coccophaginae		PARASPIDIOTIPHAGUS			Alam, 1956
50040.1	Syn	Genus	Aphelinidae	Coccophaginae		ALEURODIPHILUS			DeBach & Rose, 1981
50041	Valid	Species	Aphelinidae	Coccophaginae		Encarsia		brittanica	(Girault, 1915)	Coccophagus brittanicus Girault, 1915
50042	Valid	Species	Aphelinidae	Coccophaginae		Encarsia		citrina	(Craw, 1891)	Coccophagus citrinus Craw, 1891	England
50042	Syn	Species	Aphelinidae	Coccophaginae		Encarsia		australiensis	(Girault, 1913, Aspidiotiphagus)
50042	Syn	Species	Aphelinidae	Coccophaginae		Encarsia		cyanophilli	(Alam, 1956, Aspidiotiphagus)
50042	Syn	Species	Aphelinidae	Coccophaginae		Encarsia		schoeversi	(Smits van Burgst, 1915, Aspidiotiphagus)
50042.1	Syn	Species	Aphelinidae	Coccophaginae		Encarsia		severiniellus	(Ghesquière, 1933, Aspidiotiphagus)
50042.1	Syn	Species	Aphelinidae	Coccophaginae		Encarsia		silwoodensis	(Alam, 1956, Aspidiotiphagus)
50042.1	Syn	Species	Aphelinidae	Coccophaginae		Encarsia		howardi	(Brèthes, 1914, Prospaltoides)
50043	Valid	Species	Aphelinidae	Coccophaginae		Encarsia		# formosa	Gahan, 1924		England, Scotland, Ireland	Introduced into greenhouses for biological control.	#
50043.5	Valid	Species	Aphelinidae	Coccophaginae		Encarsia		harrisoni	Polaszek, 2014		England	Added by Polaszek 2014	added
50044	Valid	Species	Aphelinidae	Coccophaginae		Encarsia		inaron	(Walker, 1839)	Aphelinus inaron Walker, 1839	England
50044	Syn	Species	Aphelinidae	Coccophaginae		Encarsia		idaeus	(Walker, 1839, Aphelinus)
50044	Syn	Species	Aphelinidae	Coccophaginae		Encarsia		borealis	Hulden, 1986
50044	Syn	Species	Aphelinidae	Coccophaginae		Encarsia		brassicae	Shafee & Bela, 1984
50044.1	Syn	Species	Aphelinidae	Coccophaginae		Encarsia		indifferentis	Mercet, 1929
50044.1	Syn	Species	Aphelinidae	Coccophaginae		Encarsia		partenopea	Masi, 1909
50044.1	Syn	Species	Aphelinidae	Coccophaginae		Encarsia		aleyrodis	(Mercet, 1930, Trichaporus)
50045	Valid	Species	Aphelinidae	Coccophaginae		Encarsia		?leucaspidis	(Mercet, 1912)	Prospaltella leucaspidis Mercet, 1912	England	Specimen in Askew coll. from East Malling, Kent ex Quadraspidiotus, coll. 1974 by M. Copland but perhaps from a culture.	?
50046	Valid	Species	Aphelinidae	Coccophaginae		Encarsia		lutea	(Masi, 1909)	Prospaltella lutea Masi, 1909	England	Added by Springate & Noyes 1990
50046	Syn	Species	Aphelinidae	Coccophaginae		Encarsia		sancta	(Girault, 1928, Coccophagus)
50047	Valid	Species	Aphelinidae	Coccophaginae		Encarsia		tricolor	Förster, 1878		England
50047	Syn	Species	Aphelinidae	Coccophaginae		Encarsia		coniugata	(Masi, 1908, Prospalta)
50048	Valid	Genus	Aphelinidae	Coccophaginae		Pteroptrix			Westwood, 1833
50048	Syn	Genus	Aphelinidae	Coccophaginae		ARCHENOMUS			Westwood, 1833
50048	Syn	Genus	Aphelinidae	Coccophaginae		GYROLASIA			Förster, 1856
50048	Syn	Genus	Aphelinidae	Coccophaginae		ARCHENOMUS			Howard, 1898
50048	Syn	Genus	Aphelinidae	Coccophaginae		PTEROTHRIX			Dalla Torre, 1898
50048.1	Syn	Genus	Aphelinidae	Coccophaginae		ARTAS			Howard, 1907
50048.1	Syn	Genus	Aphelinidae	Coccophaginae		CASCA			Howard, 1907
50048.1	Syn	Genus	Aphelinidae	Coccophaginae		HISPANIELLA			Mercet, 1912
50048.1	Syn	Genus	Aphelinidae	Coccophaginae		PTEROPTRICHOIDES			Fullaway, 1913
50048.1	Syn	Genus	Aphelinidae	Coccophaginae		APTEROPTRIX			Girault, 1915
50048.1	Syn	Genus	Aphelinidae	Coccophaginae		PSEUDOPTEROPTRIX			Fullaway, 1918
50048.1	Syn	Genus	Aphelinidae	Coccophaginae		OA			Girault, 1929
50048.1	Syn	Genus	Aphelinidae	Coccophaginae		APHELOSOMA			Nikol'skaya, 1963
50048.1	Syn	Genus	Aphelinidae	Coccophaginae		ARCHENOMISCUS			Nikol'skaya & Yasnosh, 1966
50049	Valid	Species	Aphelinidae	Coccophaginae		Pteroptrix		bicolor	(Howard, 1898)	Archenomus bicolor Howard, 1898	England
50049	Syn	Species	Aphelinidae	Coccophaginae		Pteroptrix		caucasica	Yasnosh, 1955
50049	Syn	Species	Aphelinidae	Coccophaginae		Pteroptrix		callunae	Alam, 1956
50049	Syn	Species	Aphelinidae	Coccophaginae		Pteroptrix		zonatus	Alam, 1956
50050	Valid	Species	Aphelinidae	Coccophaginae		Pteroptrix		dimidiata	Westwood, 1833		England
50050	Syn	Species	Aphelinidae	Coccophaginae		Pteroptrix		britannica	(Alam, 1856, Casca)
50050	Syn	Species	Aphelinidae	Coccophaginae		Pteroptrix		occidentalis	(Silvestri & Mercet, 1928, Casca)
50051	Valid	Species	Aphelinidae	Coccophaginae		Pteroptrix		longiclava	(Girault, 1915)	Apteroptrix longiclava Girault, 1915	England
50051	Syn	Species	Aphelinidae			Pteroptrix		longicornis	Nikol'skaya, 1959
50052	Valid	Subfamily	Aphelinidae	Eretmocerinae
50053	Valid	Genus	Aphelinidae	Eretmocerinae		Eretmocerus			Haldeman, 1850
50053	Syn	Genus	Aphelinidae	Eretmocerinae		RICINUSA			Risbec, 1951
50054	Valid	Species	Aphelinidae	Eretmocerinae		Eretmocerus		corni	Haldeman, 1850
50055	Valid	Species	Aphelinidae	Eretmocerinae		Eretmocerus		mundus	Mercet, 1931
50055	Syn	Species	Aphelinidae	Eretmocerinae		Eretmocerus		masii	Silvestri, 1931
50055	Syn	Species	Aphelinidae	Eretmocerinae		Eretmocerus		aligarhensis	Khan & Shafee, 1980
50055	Syn	Species	Aphelinidae	Eretmocerinae		Eretmocerus		longipilus	Khan & Shafee, 1980
40000	Valid	Family	Azotidae						Nikol'skaya & Yasnosh, 1966
40001	Valid	Genus	Azotidae			Ablerus			Howard, 1894
40001	Syn	Genus	Azotidae			AZOTUS			Howard, 1898
40001	Syn	Genus	Azotidae			MYOCNEMELLA			Girault, 1913
40001	Syn	Genus	Azotidae			DIMACROCERUS			Brèthes, 1914
40002	Valid	Species	Azotidae			Ablerus		celsus	Walker, 1839	Pteroptrix celsus Walker, 1839	England
40002	Syn	Species	Azotidae			Ablerus		brittanicus	(Alam, 1956, Azotus)
60000	Valid	Family	Chalcididae
60001	Valid	Genus	Chalcididae	Chalcidinae
60002	Valid	Genus	Chalcididae	Chalcidinae		Brachymeria			Westwood, 1829			Species of Brachymeria removed from the British and Irish list: [femorata (Panzer, 1801, Chalcis), syn. ornatipes (Cameron, 1906, Chalcis)]: only ever regarded as a British species on the basis of two specimens without data in Manchester Museum (Ferrière & Kerrich, 1958)
60003	Valid	Species	Chalcididae	Chalcidinae		Brachymeria		minuta	(Linnaeus, 1767)	Vespa minuta Linnaeus, 1767
60004	Valid	Species	Chalcididae	Chalcidinae		Brachymeria		obtusata	(Förster, 1859)	Chalcis obtusata Förster, 1859		Added by Jones (2007)
60005	Valid	Species	Chalcididae	Chalcidinae		Brachymeria		tibialis	(Walker, 1834)	Chalcis tibialis Walker, 1834		The origin of old English specimens was queried by Ferrière & Kerrich (1958). Its status as a British insect was confirmed by Jones (2008).
60007	Valid	Genus	Chalcididae	Chalcidinae		Chalcis			Fabricius, 1787
60008	Valid	Species	Chalcididae	Chalcidinae		Chalcis		biguttata	Spinola, 1808
60009	Valid	Species	Chalcididae	Chalcidinae		Chalcis		myrifex	(Sulzer, 1776)	Sphex myrifex Sulzer, 1776
60010	Valid	Species	Chalcididae	Chalcidinae		Chalcis		sispes	(Linnaeus, 1761)	Sphex myrifex Sulzer, 1776
60011	Valid	Genus	Chalcididae	Chalcidinae		Conura			Spinola, 1837
60012	Valid	Species	Chalcididae	Chalcidinae		Conura		xanthostigma	(Dalman, 1820)	Chalcis xanthostigma Dalman, 1820
60013	Valid	Subfamily	Chalcididae	Haltichellinae					Ashmead, 1904
60014	Valid	Genus	Chalcididae	Haltichellinae		Haltichella			Spinola, 1811
60015	Valid	Species	Chalcididae	Haltichellinae		Haltichella		rufipes	(Olivier, 1791)	Chalcis rufipes Olivier, 1791
60016	Valid	Genus	Chalcididae	Haltichellinae		Neochalcis			Kirby, 1883
60017	Valid	Species	Chalcididae	Haltichellinae		Neochalcis		fertoni	(Kieffer, 1899)	Euchalcis fertoni Kieffer, 1899		Added by Askew (1992d)	added
60018	Valid	Genus	Chalcididae	Haltichellinae		Proconura			Dodd, 1915			Species of Proconura removed from the British and Irish list: [caryobori (Hanna, 1934, Euchalcidia), syn. indica (Mani & Dubey, 1974, Peltochalcidia), syn. trisulia (Mani & Dubey, 1974, Lasiochalcidia), syn. ricini (Roy & Farooqi, 1984, Euchalcidia)]: only recorded as an accidental importation in stored products.
60020	Valid	Genus	Chalcididae	Haltichellinae		Psilochalcis			Kieffer, 1905
60021	Valid	Species	Chalcididae	Haltichellinae		Psilochalcis		subarmata	(Förster, 1855)	Haltichella subarmata Förster, 1855		Omitted by Bouček & Graham (1978). Included in Ferrière & Kerrich (1958) as Invreia subaenea Masi, 1929; a further English record was published by Morris & Parsons (1991).
70000	Valid	Family	Encyrtidae						Walker, 1837
70001	Valid	Subfamily	Encyrtidae	Encyrtinae					Walker, 1837
70002	Valid	Genus	Encyrtidae	Encyrtinae		Adelencyrtus			Ashmead, 1900
70003	Valid	Species	Encyrtidae	Encyrtinae		Adelencyrtus		aulacaspidis	(Brèthes, 1914)	Prionomitus aulacaspidis Brèthes, 1914	England
70004	Valid	Genus	Encyrtidae	Encyrtinae		Ageniaspis			Dahlbom, 1857
70005	Valid	Species	Encyrtidae	Encyrtinae		Ageniaspis		atricollis	(Dalman, 1820)	Encyrtus atricollis Dalman, 1820	England, Ireland
70005	Syn	Species	Encyrtidae	Encyrtinae		Ageniaspis		phrosime	(Walker, 1848, Encyrtus)
70005	Syn	Species	Encyrtidae	Encyrtinae		Ageniaspis		annellus	(Thomson, 1876, Litomastix)
70006	Valid	Species	Encyrtidae	Encyrtinae		Ageniaspis		fuscicollis	(Dalman, 1820)	Encyrtus fuscicollis Dalman, 1820	England, Ireland
70006	Syn	Species	Encyrtidae	Encyrtinae		Ageniaspis		cyanocephalus	(Bouché‚ 1834, Pteromalus)
70006	Syn	Species	Encyrtidae	Encyrtinae		Ageniaspis		cyanocephalus	(Goureau, 1847, Encyrtus)
70006	Syn	Species	Encyrtidae	Encyrtinae		Ageniaspis		praysincola	Silvestri, 1907
70007	Valid	Species	Encyrtidae	Encyrtinae		Ageniaspis		testaceipes	(Ratzeburg, 1848)	Encyrtus testaceipes Ratzeburg, 1848	England, Wales
70007	Syn	Species	Encyrtidae	Encyrtinae		Ageniaspis		nepticulae	(Mayr, 1876, Holcothorax)
70007	Syn	Species	Encyrtidae	Encyrtinae		Ageniaspis		vellutatus	(Askew, 1983, Holcothorax)
70008	Valid	Genus	Encyrtidae	Encyrtinae		Aphycoides			Mercet, 1921
70008	Syn	Genus	Encyrtidae	Encyrtinae		PLESIOMICROTERYS			Ishii, 1928
70008	Syn	Genus	Encyrtidae	Encyrtinae		CURBITUS			Hoffer, 1957
70009	Valid	Species	Encyrtidae	Encyrtinae		Aphycoides		clavellatus	(Dalman, 1820)	Encyrtus clavellatus Dalman, 1820	England
70009	Syn	Species	Encyrtidae	Encyrtinae		Aphycoides		corybas	(Walker, 1837, Encyrtus)
70009	Syn	Species	Encyrtidae	Encyrtinae		Aphycoides		liriope	(Walker, 1837, Encyrtus)
70009	Syn	Species	Encyrtidae	Encyrtinae		Aphycoides		ilithyia	(Walker, 1838, Encyrtus)
70009	Syn	Species	Encyrtidae	Encyrtinae		Aphycoides		mysus	(Walker, 1838, Encyrtus)
70009.1	Syn	Species	Encyrtidae	Encyrtinae		Aphycoides		alycoeus	(Walker, 1848, Encyrtus)
70009.1	Syn	Species	Encyrtidae	Encyrtinae		Aphycoides		cephalotes	(Ratzeburg, 1852, Encyrtus)
70009.1	Syn	Species	Encyrtidae	Encyrtinae		Aphycoides		radialis	(Thomson, 1876, Microterys)
70009.1	Syn	Species	Encyrtidae	Encyrtinae		Aphycoides		physokermis	(Girault, 1916, Holcencyrtus)
70009.1	Syn	Species	Encyrtidae	Encyrtinae		Aphycoides		merceti	Ferrière, 1953
70009.1	Syn	Species	Encyrtidae	Encyrtinae		Aphycoides		viridescens	(Hoffer, 1957, Curbitus)
70010	Valid	Species	Encyrtidae	Encyrtinae		Aphycoides		cypris	(Walker, 1838)	Encyrtus cypris Walker, 1838	England, Ireland
70011	Valid	Genus	Encyrtidae	Encyrtinae		Aphycus			Mayr, 1876
70011	Syn	Genus	Encyrtidae	Encyrtinae		APHYCOIDEUS			Williams, 1916
70011	Syn	Genus	Encyrtidae	Encyrtinae		WATERSTONIA			Mercet, 1917
70012	Valid	Species	Encyrtidae	Encyrtinae		Aphycus		apicalis	(Dalman, 1820)	Encyrtus apicalis Dalman, 1820	England, Ireland
70012	Syn	Species	Encyrtidae	Encyrtinae		Aphycus		albicornis	Timberlake, 1916
70012	Syn	Species	Encyrtidae	Encyrtinae		Aphycus		fuliginosa	(Compere & Annecke, 1961, Waterstonia)
70013	Valid	Species	Encyrtidae	Encyrtinae		Aphycus		hederaceus	(Westwood, 1837)	Encyrtus hederaceus Westwood, 1837	England, Ireland
70014	Valid	Genus	Encyrtidae	Encyrtinae		Arrhenophagus			Aurivillius, 1888
70014	Syn	Genus	Encyrtidae	Encyrtinae		MYMARIELLA			Risbec, 1951
70015	Valid	Species	Encyrtidae	Encyrtinae		Arrhenophagus		chionaspidis	Aurivillius, 1888		England
70015	Syn	Species	Encyrtidae	Encyrtinae		Arrhenophagus		diaspidis	(Ashmead, 1900, Coccobius)
70015	Syn	Species	Encyrtidae	Encyrtinae		Arrhenophagus		parlatoreae	(Risbec, 1951, Mymariella)
70015	Syn	Species	Encyrtidae	Encyrtinae		Arrhenophagus		diaspidiatus	Agarwal, 1963
70015	Syn	Species	Encyrtidae	Encyrtinae		Arrhenophagus		intermedius	Blanchard, 1964
70016	Valid	Genus	Encyrtidae	Encyrtinae		Aschitus			Mercet, 1921
70016	Syn	Genus	Encyrtidae	Encyrtinae		ANICETELLUS			Szelényi, 1972
70016	Syn	Genus	Encyrtidae	Encyrtinae		VIGGIANIA			Trjapitzin, 1972
70017	Valid	Species	Encyrtidae	Encyrtinae		Aschitus		aeneiventris	(Walker, 1837)	Encyrtus aeneiventris Walker, 1837	England, Scotland
70017	Syn	Species	Encyrtidae	Encyrtinae		Aschitus		micropterus	(Mercet, 1921, Encyrtus)
70017	Syn	Species	Encyrtidae	Encyrtinae		Aschitus		usticorne	(Erdös, 1955, Metallon)
70017	Syn	Species	Encyrtidae	Encyrtinae		Aschitus		nikolskajae	(Erdös, 1955, Microterys)
70018	Valid	Species	Encyrtidae	Encyrtinae		Aschitus		annulatus	Erdös, 1957		England
70019	Valid	Species	Encyrtidae	Encyrtinae		Aschitus		barbarus	(Dalman, 1820)	Encyrtus barbarus Dalman, 1820	Ireland
70020	Valid	Species	Encyrtidae	Encyrtinae		Aschitus		carpathicus	(Hoffer, 1958)	Paraphaenodiscus carpathicus Hoffer, 1958	Scotland	Added by Jensen (1989)	added
70021	Valid	Species	Encyrtidae	Encyrtinae		Aschitus		jalysus	(Walker, 1837)	Encyrtus jalysus Walker, 1837	England
70021	Syn	Species	Encyrtidae	Encyrtinae		Aschitus		distinctus	(Hoffer, 1953, Paraphaenodiscus)
70022	Valid	Species	Encyrtidae	Encyrtinae		Aschitus		madyes	(Walker, 1837)	Encyrtus madyes Walker, 1837	England
70022	Syn	Species	Encyrtidae	Encyrtinae		Aschitus		mariae	(Hoffer, 1953, Paraphaenodiscus)
70022	Syn	Species	Encyrtidae	Encyrtinae		Aschitus		javorinensis	(Hoffer, 1958, Paraphaenodiscus)
70023	Valid	Species	Encyrtidae	Encyrtinae		Aschitus		zarina	(Walker, 1837)	Encyrtus zarina Walker, 1837	England, Wales, Ireland
70023	Syn	Species	Encyrtidae	Encyrtinae		Aschitus		calonotus	(Mercet, 1921, Encyrtus)
70023	Syn	Species	Encyrtidae	Encyrtinae		Aschitus		rogenhoferi	(Mayr, 1876, Encyrtus)
70023	Syn	Species	Encyrtidae	Encyrtinae		Aschitus		rhizococci	(Trjapitzin, 1978, Trichomasthus)
70024	Valid	Genus	Encyrtidae	Encyrtinae		Baeocharis			Mayr, 1876
70024	Syn	Genus	Encyrtidae	Encyrtinae		SPHAEROPISTHUS			Thomson, 1876
70025	Valid	Species	Encyrtidae	Encyrtinae		Baeocharis		pascuorum	Mayr, 1876		England, Scotland, Ireland
70025	Syn	Species	Encyrtidae	Encyrtinae		Baeocharis		flavoscutatus	(Six, 1876, Encyrtus)
70025	Syn	Species	Encyrtidae	Encyrtinae		Baeocharis		pascuorum	(Thomson, 1876, Sphaeropisthus)
70026	Valid	Genus	Encyrtidae	Encyrtinae		Blastothrix			Mayr, 1876
70027	Valid	Species	Encyrtidae	Encyrtinae		Blastothrix		brittanica	Girault, 1917		England
70027	Syn	Species	Encyrtidae	Encyrtinae		Blastothrix		anomala	Sugonjaev, 1960
70028	Valid	Species	Encyrtidae	Encyrtinae		Blastothrix		erythrostetha	(Walker, 1847)	Encyrtus erythrostethus Walker, 1847	England
70028	Syn	Species	Encyrtidae	Encyrtinae		Blastothrix		clara	Nikol'skaya, 1952
70029	Valid	Species	Encyrtidae	Encyrtinae		Blastothrix		longipennis	Howard, 1881		England
70029	Syn	Species	Encyrtidae	Encyrtinae		Blastothrix		confusa	Erdös, 1959
70030	Valid	Species	Encyrtidae	Encyrtinae		Blastothrix		sericea	(Dalman, 1820)	Encyrtus sericeus Dalman, 1820	England, Ireland
70030	Syn	Species	Encyrtidae	Encyrtinae		Blastothrix		sericans	(Dalman, 1820, Encyrtus)
70030	Syn	Species	Encyrtidae	Encyrtinae		Blastothrix		saccas	(Walker, 1851, Encyrtus)
70030	Syn	Species	Encyrtidae	Encyrtinae		Blastothrix		coryli	Alam, 1961
70031	Valid	Species	Encyrtidae	Encyrtinae		Blastothrix		truncatipennis	(Ferrière, 1955)	Microterys truncatipennis Ferrière, 1955	England
70031	Syn	Species	Encyrtidae	Encyrtinae		Blastothrix		tatricus	(Erdös, 1955, Microterys)
70031	Syn	Species	Encyrtidae	Encyrtinae		Blastothrix		pragensis	Hoffer, 1963
70031	Syn	Species	Encyrtidae	Encyrtinae		Blastothrix		trichomasthoides	(Hoffer, 1965, Apterencyrtus)
70031	Syn	Species	Encyrtidae	Encyrtinae		Blastothrix		minutus	(Bakkendorf, 1965, Microterys)
70031.1	Syn	Species	Encyrtidae	Encyrtinae		Blastothrix		trichomasthoides	(Hoffer, 1965, Zaomma)
70031.1	Syn	Species	Encyrtidae	Encyrtinae		Blastothrix		trjapitzini	Sugonjaev, 1976
70032	Valid	Genus	Encyrtidae	Encyrtinae		Bothriothorax			Ratzeburg, 1844
70032	Syn	Genus	Encyrtidae	Encyrtinae		TRIMORPHOCERUS			Dahlbom, 1857
70033	Valid	Species	Encyrtidae	Encyrtinae		Bothriothorax		altensteinii	Ratzeburg, 1844			Added by Trjapitzin (1989). Listed as a tentative synonym of B. paradoxus by Bouček & Graham (1978).	added
70034	Valid	Species	Encyrtidae	Encyrtinae		Bothriothorax		aralius	(Walker, 1837)	Encyrtus aralius Walker, 1837	England, Ireland
70034	Syn	Species	Encyrtidae	Encyrtinae		Bothriothorax		eupales	(Walker, 1837, Encyrtus)
70035	Valid	Species	Encyrtidae	Encyrtinae		Bothriothorax		arceanus	(Walker,1837)	Encyrtus arceanus Walker,1837	England	Listed as a tentative synonym of B. serratellus by Bouček & Graham (1978)
70036	Valid	Species	Encyrtidae	Encyrtinae		Bothriothorax		clavicornis	(Dalman, 1820)	Encyrtus clavicornis Dalman, 1820	England, Wales, Ireland
70036	Syn	Species	Encyrtidae	Encyrtinae		Bothriothorax		conformis	Thomson, 1876
70037	Valid	Species	Encyrtidae	Encyrtinae		Bothriothorax		intermedius	Claridge, 1964		England
70038	Valid	Species	Encyrtidae	Encyrtinae		Bothriothorax		paradoxus	(Dalman, 1820)	Encyrtus paradoxus Dalman, 1820	England
70038	Syn	Species	Encyrtidae	Encyrtinae		Bothriothorax		nicippe	(Walker, 1840, Encyrtus)
70039	Valid	Species	Encyrtidae	Encyrtinae		Bothriothorax		serratellus	(Dalman, 1820)	Encyrtus serratellus Dalman, 1820	England
70040	Valid	Species	Encyrtidae	Encyrtinae		Bothriothorax		trichops	Thomson, 1876		England
70041	Valid	Genus	Encyrtidae	Encyrtinae		Ceballosia			Mercet, 1921
70042	Valid	Species	Encyrtidae	Encyrtinae		Ceballosia		dusmeti	Mercet, 1921		England
70043	Valid	Genus	Encyrtidae	Encyrtinae		Cerapterocerus			Westwood, 1833
70043	Syn	Genus	Encyrtidae	Encyrtinae		JURINIA			Costa, 1839
70043	Syn	Genus	Encyrtidae	Encyrtinae		TELEGRAPHUS			Ratzeburg, 1848
70044	Valid	Species	Encyrtidae	Encyrtinae		Cerapterocerus		mirabilis	Westwood, 1833		England
70044	Syn	Species	Encyrtidae	Encyrtinae		Cerapterocerus		anebus	(Walker, 1837, Encyrtus)
70044	Syn	Species	Encyrtidae	Encyrtinae		Cerapterocerus		platicera	(Costa, 1839, Jurinia)
70044	Syn	Species	Encyrtidae	Encyrtinae		Cerapterocerus		mirabilicornis	(Förster, 1841, Encyrtus)
70044	Syn	Species	Encyrtidae	Encyrtinae		Cerapterocerus		maculipennis	(Ratzeburg, 1848, Telegraphus)
70044	Syn	Species	Encyrtidae	Encyrtinae		Cerapterocerus		multiradiatus	Thomson, 1876
70045	Valid	Genus	Encyrtidae	Encyrtinae		Cerchysiella			Girault, 1914
70045	Syn	Genus	Encyrtidae	Encyrtinae		ARATUS			Howard, 1897
70045	Syn	Genus	Encyrtidae	Encyrtinae		ERICYDNELLA			Girault, 1915
70045	Syn	Genus	Encyrtidae	Encyrtinae		MIRRENCYRTUS			Girault, 1915
70045	Syn	Genus	Encyrtidae	Encyrtinae		ZETETICONTUS			Silvestri, 1915
70045	Syn	Genus	Encyrtidae	Encyrtinae		MIMENCYRTUS			Girault, 1923
70045.1	Syn	Genus	Encyrtidae	Encyrtinae		ARATISCUS			Ghesquière, 1946
70045.1	Syn	Genus	Encyrtidae	Encyrtinae		PROLITOMASTIX			Hoffer, 1954
70046	Valid	Species	Encyrtidae	Encyrtinae		Cerchysiella		centennalis	(Erdös, 1955)	Zeteticontus centennalis Erdös, 1955	England
70047	Valid	Species	Encyrtidae	Encyrtinae		Cerchysiella		?laeviscuta	(Thomson, 1876)	Microterys ?laeviscuta Thomson, 1876		Listed as British by Bouček & Graham (1978) but this requires confirmation	?
70048	Valid	Species	Encyrtidae	Encyrtinae		Cerchysiella		planiscutellum	(Mercet, 1921)	Zeteticontus planiscutellum Mercet, 1921	England
70048	Syn	Species	Encyrtidae	Encyrtinae		Cerchysiella		laeviscuta	(Erdös, 1946, Trichomasthus)
70048	Syn	Species	Encyrtidae	Encyrtinae		Cerchysiella		vestonicensis	(Hoffer, 1954, Prolitomastix)
70049	Valid	Genus	Encyrtidae	Encyrtinae		Cerchysius			Westwood, 1832
70050	Valid	Species	Encyrtidae	Encyrtinae		Cerchysius		subplanus	(Dalman, 1820)	Encyrtus subplanus Dalman, 1820	England, Wales, Ireland
70050	Syn	Species	Encyrtidae	Encyrtinae		Cerchysius		urocerus	(Dalman, 1820, Encyrtus)
70050	Syn	Species	Encyrtidae	Encyrtinae		Cerchysius		stigmaticalis	Westwood, 1832
70050	Syn	Species	Encyrtidae	Encyrtinae		Cerchysius		melanopus	(Walker, 1837, Encyrtus)
70050	Syn	Species	Encyrtidae	Encyrtinae		Cerchysius		caudatus	(Förster, 1841, Encyrtus)
70051	Valid	Genus	Encyrtidae	Encyrtinae		Cercobelus			Walker, 1842
70052	Valid	Species	Encyrtidae	Encyrtinae		Cercobelus		jugaeus	(Walker, 1837)	Encyrtus jugaeus Walker, 1837	England, Wales, Scotland, Ireland, Isle of Man
70052	Syn	Species	Encyrtidae	Encyrtinae		Cercobelus		parus	(Walker, 1837, Encyrtus)
70053	Valid	Genus	Encyrtidae	Encyrtinae		Cheiloneurus			Westwood, 1833
70053	Syn	Genus	Encyrtidae	Encyrtinae		CHRYSOPOPHAGUS			Ashmead, 1894
70053	Syn	Genus	Encyrtidae	Encyrtinae		BLATTICIDA			Ashmead, 1904
70053	Syn	Genus	Encyrtidae	Encyrtinae		SARONOTUM			Perkins, 1906
70053	Syn	Genus	Encyrtidae	Encyrtinae		ECHTHROGONATOPUS			Perkins, 1906
70053	Syn	Genus	Encyrtidae	Encyrtinae		CRISTATITHORAX			Girault, 1911
70053.1	Syn	Genus	Encyrtidae	Encyrtinae		CHRYSOPOPHAGOIDES			Girault, 1915
70053.1	Syn	Genus	Encyrtidae	Encyrtinae		EPICHEILONEURUS			Girault, 1915
70053.1	Syn	Genus	Encyrtidae	Encyrtinae		EUSEMIONELLA			Girault, 1915
70053.1	Syn	Genus	Encyrtidae	Encyrtinae		EUSEMIONOPSIS			Girault, 1918
70053.1	Syn	Genus	Encyrtidae	Encyrtinae		PROCHEILONEURUS			Girault, 1920
70053.1	Syn	Genus	Encyrtidae	Encyrtinae		AULONOPS			Timberlake, 1922
70053.1	Syn	Genus	Encyrtidae	Encyrtinae		HYPERGONATOPUS			Timberlake, 1922
70053.1	Syn	Genus	Encyrtidae	Encyrtinae		RAPHAELANA			Girault, 1926
70053.1	Syn	Genus	Encyrtidae	Encyrtinae		BEKILYIA			Risbec, 1952
70053.1	Syn	Genus	Encyrtidae	Encyrtinae		METACHEILONEURUS			Hoffer, 1957
70054	Valid	Species	Encyrtidae	Encyrtinae		Cheiloneurus		argentifer	(Walker, 1837)	Encyrtus argentifer Walker, 1837	Scotland, Ireland
70055	Valid	Species	Encyrtidae	Encyrtinae		Cheiloneurus		claviger	Thomson, 1876		England
70055	Syn	Species	Encyrtidae	Encyrtinae		Cheiloneurus		graeffei	Ruschka, 1923
70056	Valid	Species	Encyrtidae	Encyrtinae		Cheiloneurus		elegans	(Dalman, 1820)	Encyrtus elegans Dalman, 1820	England
70057	Valid	Species	Encyrtidae	Encyrtinae		Cheiloneurus		glaphyra	(Walker, 1837)	Encyrtus glaphyra Walker, 1837	England	Listed as a tentative synonym of C. elegans by Bouček & Graham (1978)
70058	Valid	Species	Encyrtidae	Encyrtinae		Cheiloneurus		paralia	(Walker, 1837)	Encyrtus paralia Walker, 1837	England
70058	Syn	Species	Encyrtidae	Encyrtinae		Cheiloneurus		eriococci	Alam, 1957
70058	Syn	Species	Encyrtidae	Encyrtinae		Cheiloneurus		formosus	(Boheman, 1852, Encyrtus)
70058	Syn	Species	Encyrtidae	Encyrtinae		Cheiloneurus		mongolicus	Szelény, 1971
70059	Valid	Species	Encyrtidae	Encyrtinae		Cheiloneurus		submuticus	Thomson, 1876		England
70059	Syn	Species	Encyrtidae	Encyrtinae		Cheiloneurus		moestus	(Hoffer, 1957, Metacheiloneurus)
70060	Valid	Genus	Encyrtidae	Encyrtinae		Choreia			Westwood, 1833
70060	Syn	Genus	Encyrtidae	Encyrtinae		CHOREASPIS			Hoffer, 1953
70061	Valid	Species	Encyrtidae	Encyrtinae		Choreia		inepta	(Dalman, 1820)	Encyrtus ineptus Dalman, 1820	England, Ireland
70061	Syn	Species	Encyrtidae	Encyrtinae		Choreia		nigroaenea	Westwood, 1833
70062	Valid	Genus	Encyrtidae	Encyrtinae		Coelopencyrtus			Timberlake, 1919
70062	Syn	Genus	Encyrtidae	Encyrtinae		NESENCYRTUS			Timberlake, 1919
70062	Syn	Genus	Encyrtidae	Encyrtinae		EPAENASOMYIA			Girault, 1919
70062	Syn	Genus	Encyrtidae	Encyrtinae		GIRAULTELLA			Gahan & Fagan, 1923
70062	Syn	Genus	Encyrtidae	Encyrtinae		BATRACHENCYRTUS			Jansson, 1957
70062	Syn	Genus	Encyrtidae	Encyrtinae		LYMANERA			Szelényi, 1972
70063	Valid	Species	Encyrtidae	Encyrtinae		Coelopencyrtus		arenarius	(Erdös, 1957)	Adelencyrtus arenarius Erdös, 1957	England
70063	Syn	Species	Encyrtidae	Encyrtinae		Coelopencyrtus		malyshevi	Trjapitzin, 1960
70063	Syn	Species	Encyrtidae	Encyrtinae		Coelopencyrtus		manningeri	(Szelényi, 1972, Oobius)
70064	Valid	Species	Encyrtidae	Encyrtinae		Coelopencyrtus		callidii	(Jansson, 1957)	Batrachencyrtus callidii Jansson, 1957	England
70064	Syn	Species	Encyrtidae	Encyrtinae		Coelopencyrtus		cephalotus	Hedqvist, 1973
70065	Valid	Genus	Encyrtidae	Encyrtinae		Copidosoma			Ratzeburg, 1844
70065	Syn	Genus	Encyrtidae	Encyrtinae		LITOMASTIX			Thomson, 1876
70065	Syn	Genus	Encyrtidae	Encyrtinae		BERECYNTUS			Howard, 1898
70065	Syn	Genus	Encyrtidae	Encyrtinae		PARAPSILOPHRYS			Howard, 1898
70065	Syn	Genus	Encyrtidae	Encyrtinae		PENTACNEMUS			Howard, 1892
70065	Syn	Genus	Encyrtidae	Encyrtinae		PSEUDENCYRTELLA			Girault, 1913
70065.1	Syn	Genus	Encyrtidae	Encyrtinae		PARACAENOCERCUS			Girault, 1915
70065.1	Syn	Genus	Encyrtidae	Encyrtinae		ZAOMENCYRTUS			Girault, 1915
70065.1	Syn	Genus	Encyrtidae	Encyrtinae		PARACOPIDOSOMOPSIS			Girault, 1916
70065.1	Syn	Genus	Encyrtidae	Encyrtinae		VERDUNIA			Mercet, 1917
70065.1	Syn	Genus	Encyrtidae	Encyrtinae		LIMASTOTIX			Mercet, 1921
70065.1	Syn	Genus	Encyrtidae	Encyrtinae		LITOMASTIELLUS			Mercet, 1921
70065.1	Syn	Genus	Encyrtidae	Encyrtinae		PARALITOMASTIX			Mercet, 1921
70065.1	Syn	Genus	Encyrtidae	Encyrtinae		ANGELICONANA			Girault, 1922
70065.1	Syn	Genus	Encyrtidae	Encyrtinae		NEOCOPIDOSOMA			Ishii, 1923
70065.1	Syn	Genus	Encyrtidae	Encyrtinae		PARASTEROPAEUS			Girault, 1923
70065.2	Syn	Genus	Encyrtidae	Encyrtinae		MESOCOPIDOSOMYIIA			Girault, 1925
70065.2	Syn	Genus	Encyrtidae	Encyrtinae		MESENCYRTUS			Timberlake, 1941
70065.2	Syn	Genus	Encyrtidae	Encyrtinae		BERECYNTISCUS			Ghesquière, 1946
70065.2	Syn	Genus	Encyrtidae	Encyrtinae		ARRENOCLAVUS			Doutt, 1948
70066	Valid	Species	Encyrtidae	Encyrtinae		Copidosoma		agrotis	(Fonscolombe, 1832)	Cynips agrotis Fonscolombe, 1832	England, Wales, Ireland
70066	Syn	Species	Encyrtidae	Encyrtinae		Copidosoma		auricollis	(Thomson, 1876, Litomastix)
70066	Syn	Species	Encyrtidae	Encyrtinae		Copidosoma		peregrinus	(Mercet, 1921, Litomastix)
70067	Valid	Species	Encyrtidae	Encyrtinae		Copidosoma		aithyia	(Walker, 1837)	Encyrtus aithyia Walker, 1837	England, Wales	Omitted by Bouček & Graham (1978)
70067	Syn	Species	Encyrtidae	Encyrtinae		Copidosoma		hydramon	(Walker, 1848, Eupelmus)
70067	Syn	Species	Encyrtidae	Encyrtinae		Copidosoma		kriechbaumeri	Mayr, 1876
70067	Syn	Species	Encyrtidae	Encyrtinae		Copidosoma		phalaenarum	(Thomson, 1876, Litomastix)
70067	Syn	Species	Encyrtidae	Encyrtinae		Copidosoma		quercicola	(Mercet, 1921, Litomastix)
70067.1	Syn	Species	Encyrtidae	Encyrtinae		Copidosoma		salicina	(Erdös, 1956, Litomastix)
70068	Valid	Species	Encyrtidae	Encyrtinae		Copidosoma		albipes	(Westwood, 1837)	Encyrtus albipes Westwood, 1837	England, Wales
70068	Syn	Species	Encyrtidae	Encyrtinae		Copidosoma		citripes	Ratzeburg, 1852
70068	Syn	Species	Encyrtidae	Encyrtinae		Copidosoma		innocuellae	Barron, 1970
70069	Valid	Species	Encyrtidae	Encyrtinae		Copidosoma		anceus	(Walker, 1837)	Encyrtus anceus Walker, 1837	England, Scotland, Ireland	Omitted by Bouček & Graham (1978)
70069	Syn	Species	Encyrtidae	Encyrtinae		Copidosoma		caniculare	Mercet, 1921
70070	Valid	Species	Encyrtidae	Encyrtinae		Copidosoma		ancharus	(Walker, 1837)	Encyrtus ancharus Walker, 1837	England
70070	Syn	Species	Encyrtidae	Encyrtinae		Copidosoma		vulso	(Walker, 1846, Cerchysius)
70070	Syn	Species	Encyrtidae	Encyrtinae		Copidosoma		nanellae	Silvestri, 1923
70070	Syn	Species	Encyrtidae	Encyrtinae		Copidosoma		globiceps	Erdös, 1955
70070	Syn	Species	Encyrtidae	Encyrtinae		Copidosoma		lembolovicum	Trjapitzin, 1994
70070.1	Syn	Species	Encyrtidae	Encyrtinae		Copidosoma		tortricis	Waterston, 1920
70071	Valid	Species	Encyrtidae	Encyrtinae		Copidosoma		aretas	(Walker, 1838)	Encyrtus aretas Walker, 1838	England, Scotland, Wales, Ireland
70071	Syn	Species	Encyrtidae	Encyrtinae		Copidosoma		telesto	(Walker, 1838, Encyrtus)
70071	Syn	Species	Encyrtidae	Encyrtinae		Copidosoma		suspectus	(Bakkendorf, 1965, Litomastix)
70072	Valid	Species	Encyrtidae	Encyrtinae		Copidosoma		babas	(Walker, 1837)	Encyrtus babas Walker, 1837	England, Wales, Ireland
70072	Syn	Species	Encyrtidae	Encyrtinae		Copidosoma		machaeras	(Walker, 1837, Encyrtus)
70072	Syn	Species	Encyrtidae	Encyrtinae		Copidosoma		boreale	Hoffer, 1970
70073	Valid	Species	Encyrtidae	Encyrtinae		Copidosoma		boucheanum	Ratzeburg, 1844		England	Added by Springate & Noyes (1990)	added
70073	Syn	Species	Encyrtidae	Encyrtinae		Copidosoma		hilaris	(Ratzeburg, 1852, Encyrtus)
70073	Syn	Species	Encyrtidae	Encyrtinae		Copidosoma		cultriformis	(Mayr, 1876, Encyrtus)
70073	Syn	Species	Encyrtidae	Encyrtinae		Copidosoma		cultriforme	Hoffer, 1957
70074	Valid	Species	Encyrtidae	Encyrtinae		Copidosoma		cervius	(Walker, 1846)	Encyrtus cervius Walker, 1846	England, Scotland, Wales, Ireland
70074	Syn	Species	Encyrtidae	Encyrtinae		Copidosoma		truncatulus	(Thomson, 1876, Litomastix)
70074	Syn	Species	Encyrtidae	Encyrtinae		Copidosoma		moldavica	(Hoffer, 1957, Litomastix)
70074	Syn	Species	Encyrtidae	Encyrtinae		Copidosoma		tvediensis	(Bakkendorf, 1965, Litomastix)
70075	Valid	Species	Encyrtidae	Encyrtinae		Copidosoma		chalconotum	(Dalman, 1820)	Encyrtus chalconotus Dalman, 1820	England, Scotland, Ireland
70075	Syn	Species	Encyrtidae	Encyrtinae		Copidosoma		mitreus	(Walker, 1837, Encyrtus)
70075	Syn	Species	Encyrtidae	Encyrtinae		Copidosoma		phithra	(Walker, 1837, Encyrtus)
70076	Valid	Species	Encyrtidae	Encyrtinae		Copidosoma		cuproviride	Springate & Noyes, 1990		Wales	Added by Springate & Noyes (1990)	added
70077	Valid	Species	Encyrtidae	Encyrtinae		Copidosoma		cyaneum	Hoffer, 1970		England, Wales	Added by Guerrieri & Noyes (2005)	added
70078	Valid	Species	Encyrtidae	Encyrtinae		Copidosoma		dius	(Walker, 1837)	Encyrtus dius Walker, 1837	England, Scotland, Wales, Ireland
70078	Syn	Species	Encyrtidae	Encyrtinae		Copidosoma		gellius	(Walker, 1837, Encyrtus)
70078	Syn	Species	Encyrtidae	Encyrtinae		Copidosoma		fundulus	(Walker, 1846, Encyrtus)
70078	Syn	Species	Encyrtidae	Encyrtinae		Copidosoma		proecia	(Walker, 1846, Encyrtus)
70078	Syn	Species	Encyrtidae	Encyrtinae		Copidosoma		castellanum	Mercet, 1921
70078.1	Syn	Species	Encyrtidae	Encyrtinae		Copidosoma		matritense	Mercet, 1921
70078.1	Syn	Species	Encyrtidae	Encyrtinae		Copidosoma		igneum	Bakkendorf, 1965
70078.1	Syn	Species	Encyrtidae	Encyrtinae		Copidosoma		laevigatum	Erdös, 1957
70079	Valid	Species	Encyrtidae	Encyrtinae		Copidosoma		fadus	(Walker, 1838)	Encyrtus fadus Walker, 1838	England	Omitted by Bouček & Graham (1978)
70079	Syn	Species	Encyrtidae	Encyrtinae		Copidosoma		pragense	Novicky, 1925
70080	Valid	Species	Encyrtidae	Encyrtinae		Copidosoma		filicorne	(Dalman, 1820)	Encyrtus filicornis Dalman, 1820	England, Scotland, Wales, Ireland
70080	Syn	Species	Encyrtidae	Encyrtinae		Copidosoma		geniculatus	(Dalman, 1820, Encyrtus)
70080	Syn	Species	Encyrtidae	Encyrtinae		Copidosoma		didius	(Walker, 1837, Encyrtus)
70080	Syn	Species	Encyrtidae	Encyrtinae		Copidosoma		montanum	Mercet, 1921
70080	Syn	Species	Encyrtidae	Encyrtinae		Copidosoma		glandiferellae	Barron & Bisdee, 1984
70081	Valid	Species	Encyrtidae	Encyrtinae		Copidosoma		flagellare	(Dalman, 1820)	Encyrtus flagellaris Dalman, 1820	England, Scotland, Wales, Ireland
70081	Syn	Species	Encyrtidae	Encyrtinae		Copidosoma		tegularis	(Ratzeburg, 1852, Encyrtus)
70082	Valid	Species	Encyrtidae	Encyrtinae		Copidosoma		floridanum	(Ashmead, 1900)	Berecyntus floridanus Ashmead, 1900	England, Scotland, Wales	Added by Springate & Noyes (1990)	added
70082	Syn	Species	Encyrtidae	Encyrtinae		Copidosoma		japonicum	Ashmead, 1904
70082	Syn	Species	Encyrtidae	Encyrtinae		Copidosoma		argentinus	(Brèthes, 1913, Litomastix)
70082	Syn	Species	Encyrtidae	Encyrtinae		Copidosoma		calypso	(Crawford, 1914, Holcencyrtus)
70082	Syn	Species	Encyrtidae	Encyrtinae		Copidosoma		javae	(Girault, 1917, Paracopidosomopsis)
70082.1	Syn	Species	Encyrtidae	Encyrtinae		Copidosoma		brasiliensis	(Brèthes, 1920, Prionomitus)
70082.1	Syn	Species	Encyrtidae	Encyrtinae		Copidosoma		intermedia	(Mercet, 1921, Litomastix)
70082.1	Syn	Species	Encyrtidae	Encyrtinae		Copidosoma		walshi	(Mercet, 1922, Litomastix)
70082.1	Syn	Species	Encyrtidae	Encyrtinae		Copidosoma		maculata	(Ishii, 1928, Litomastix)
70082.1	Syn	Species	Encyrtidae	Encyrtinae		Copidosoma		brethesi	(Blanchard, 1936, Litomastix)
70082.1	Syn	Species	Encyrtidae	Encyrtinae		Copidosoma		daccaensis	(Mani, 1941, Litomastix)
70082.1	Syn	Species	Encyrtidae	Encyrtinae		Copidosoma		phytometrae	(Risbec, 1951, Paralitomastix)
70083	Valid	Species	Encyrtidae	Encyrtinae		Copidosoma		fuscisquama	(Thomson, 1876)	Litomastix fuscisquama Thomson, 1876	England, Ireland
70084	Valid	Species	Encyrtidae	Encyrtinae		Copidosoma		genale	(Thomson, 1876)	Litomastix genalis Thomson, 1876	England, Scotland, Wales, Ireland,
70084	Syn	Species	Encyrtidae	Encyrtinae		Copidosoma		peninsulare	Mercet, 1921
70085	Valid	Species	Encyrtidae	Encyrtinae		Copidosoma		iracundum	Erdös, 1957		England, Scotland, Wales
70085	Syn	Species	Encyrtidae	Encyrtinae		Copidosoma		savsdargi	Trjapitzin, 1968
70086	Valid	Species	Encyrtidae	Encyrtinae		Copidosoma		peticus	(Walker, 1846)	Encyrtus peticus Walker, 1846	England
70086	Syn	Species	Encyrtidae	Encyrtinae		Copidosoma		flavomaculatus	(Ratzeburg, 1848, Encyrtus)
70086	Syn	Species	Encyrtidae	Encyrtinae		Copidosoma		coleophorae	Mayr, 1876
70086	Syn	Species	Encyrtidae	Encyrtinae		Copidosoma		triangularis	(Thomson, 1876, Litomastix)
70086	Syn	Species	Encyrtidae	Encyrtinae		Copidosoma		buyssoni	Mayr, 1902
70086.1	Syn	Species	Encyrtidae	Encyrtinae		Copidosoma		incertum	Mercet, 1921
70086.1	Syn	Species	Encyrtidae	Encyrtinae		Copidosoma		brevicaudae	Mercet, 1923
70086.1	Syn	Species	Encyrtidae	Encyrtinae		Copidosoma		woronieckae	Nowicki, 1925
70086.1	Syn	Species	Encyrtidae	Encyrtinae		Copidosoma		jamansaiense	Myartseva, 1983
70086.1	Syn	Species	Encyrtidae	Encyrtinae		Copidosoma		kisilkumense	Myartseva, 1983
70087	Valid	Species	Encyrtidae	Encyrtinae		Copidosoma		radnense	Erdös, 1957		England, Wales, Ireland	Added by Guerrieri & Noyes (2005)	added
70087	Syn	Species	Encyrtidae	Encyrtinae		Copidosoma		crassicorne	Hoffer, 1970
70088	Valid	Species	Encyrtidae	Encyrtinae		Copidosoma		ratzeburgi	Mercet, 1921		England
70089	Valid	Species	Encyrtidae	Encyrtinae		Copidosoma		serricorne	(Dalman, 1820)	Encyrtus serricornis Dalman, 1820	England, Scotland
70089	Syn	Species	Encyrtidae	Encyrtinae		Copidosoma		spherus	(Walker, 1837, Encyrtus)
70089	Syn	Species	Encyrtidae	Encyrtinae		Copidosoma		cidariae	Mayr, 1876
70090	Valid	Species	Encyrtidae	Encyrtinae		Copidosoma		sosares	(Walker, 1837)	Encyrtus sosares Walker, 1837	England, Scotland, Wales
70090	Syn	Species	Encyrtidae	Encyrtinae		Copidosoma		molos	(Walker, 1848, Encyrtus)
70090	Syn	Species	Encyrtidae	Encyrtinae		Copidosoma		hartmanni	Mayr, 1876
70090	Syn	Species	Encyrtidae	Encyrtinae		Copidosoma		latifrons	(Thomson, 1876, Litomastix)
70090	Syn	Species	Encyrtidae	Encyrtinae		Copidosoma		pinicola	(Mercet, 1921, Litomastix)
70090.1	Syn	Species	Encyrtidae	Encyrtinae		Copidosoma		alexandri	(Myartseva, 1979, Litomastix)
70090.1	Syn	Species	Encyrtidae	Encyrtinae		Copidosoma		pastinacella	(Logvinovskaya, 1983, Litomastix)
70091	Valid	Species	Encyrtidae	Encyrtinae		Copidosoma		subalbicorne	(Hoffer, 1960)	Paralitomastix subalbicorne Hoffer, 1960	England, Wales
70092	Valid	Species	Encyrtidae	Encyrtinae		Copidosoma		terebrator	Mayr, 1876		England,	Added by Springate & Noyes (1990)	added
70092	Syn	Species	Encyrtidae	Encyrtinae		Copidosoma		giganteum	Hoffer, 1957
70092	Syn	Species	Encyrtidae	Encyrtinae		Copidosoma		bohemicum	Hoffer, 1969
70093	Valid	Species	Encyrtidae	Encyrtinae		Copidosoma		thebe	(Walker, 1838)	Encyrtus thebe Walker, 1838	England, Wales, Ireland
70093	Syn	Species	Encyrtidae	Encyrtinae		Copidosoma		camirus	(Walker, 1838, Encyrtus)
70093	Syn	Species	Encyrtidae	Encyrtinae		Copidosoma		claviger	(Mercet, 1921, Litomastix)
70093	Syn	Species	Encyrtidae	Encyrtinae		Copidosoma		pulchellus	(Mercet, 1921, Litomastix)
70093	Syn	Species	Encyrtidae	Encyrtinae		Copidosoma		fulvipes	(Erdös, 1960, Litomastix)
70093.1	Syn	Species	Encyrtidae	Encyrtinae		Copidosoma		tibiale	Hoffer, 1970
70094	Valid	Species	Encyrtidae	Encyrtinae		Copidosoma		truncatellum	(Dalman,1820)	Encyrtus truncatellus Dalman,1820	England, Scotland, Wales, Ireland
70094	Syn	Species	Encyrtidae	Encyrtinae		Copidosoma		atheas	(Walker, 1837, Encyrtus)
70094	Syn	Species	Encyrtidae	Encyrtinae		Copidosoma		aestivalis	(Mercet, 1921, Litomastix)
70095	Valid	Species	Encyrtidae	Encyrtinae		Copidosoma		varicorne	(Nees, 1834)	Encyrtus varicornis Nees, 1834	England	Omitted by Bouček & Graham (1978) but recorded as British by Chater (1931), latterly by Guerrieri & Noyes (2005)
70095	Syn	Species	Encyrtidae	Encyrtinae		Copidosoma		annulata	Nikol'skaya, 1952
70095	Syn	Species	Encyrtidae	Encyrtinae		Copidosoma		batorligetensis	(Erdös, 1960, Paralitomastix)
70095	Syn	Species	Encyrtidae	Encyrtinae		Copidosoma		clavellatus	(Erdös, 1960, Paralitomastix)
70095	Syn	Species	Encyrtidae	Encyrtinae		Copidosoma		gallaephila	(Risbec, 1951, Paralitomastix)
70095.1	Syn	Species	Encyrtidae	Encyrtinae		Copidosoma		sylleptae	(Risbec, 1951, Paralitomastix)
70096	Valid	Genus	Encyrtidae	Encyrtinae		Discodes			Förster, 1856
70096	Syn	Genus	Encyrtidae	Encyrtinae		PHAENODISCUS			Förster, 1856
70097	Valid	Species	Encyrtidae	Encyrtinae		Discodes		aeneus	(Dalman, 1820)	Encyrtus aeneus Dalman, 1820	England
70097	Syn	Species	Encyrtidae	Encyrtinae		Discodes		melanopterus	(Nees, 1834, Encyrtus)
70097	Syn	Species	Encyrtidae	Encyrtinae		Discodes		statius	(Walker, 1850, Encyrtus)
70098	Valid	Species	Encyrtidae	Encyrtinae		Discodes		anthores	(Walker, 1848)	Encyrtus anthores Walker, 1848	England, Wales, Ireland
70098	Syn	Species	Encyrtidae	Encyrtinae		Discodes		?iophon	(Walker, 1848, Encyrtus)				?
70099	Valid	Species	Encyrtidae	Encyrtinae		Discodes		encopiformis	(Walker, 1847)	Encyrtus encopiformis Walker, 1847	England
70099	Syn	Species	Encyrtidae	Encyrtinae		Discodes		cercopiformis	(Mayr, 1876, Phaenodiscus)
70100	Valid	Genus	Encyrtidae	Encyrtinae		Echthroplexiella			Mercet, 1921
70101	Valid	Species	Encyrtidae	Encyrtinae		Echthroplexiella		obscura	(Hoffer,1954)	Waterstonia obscura Hoffer,1954	England, Wales
70102	Valid	Species	Encyrtidae	Encyrtinae		Echthroplexiella		tertia	(Hoffer,1954)	Waterstonia tertia Hoffer,1954	England
70103	Valid	Genus	Encyrtidae	Encyrtinae		Echthroplexis			Förster, 1856
70103	Syn	Genus	Encyrtidae	Encyrtinae		CAENOCERCUS			Thomson, 1876
70103	Syn	Genus	Encyrtidae	Encyrtinae		BOTHRIENCYRTUS			Timberlake, 1919
70103	Syn	Genus	Encyrtidae	Encyrtinae		EUCANTABRIA			Mercet, 1921
70104	Valid	Species	Encyrtidae	Encyrtinae		Echthroplexis		puncticollis	(Thomson, 1876)	Caenocercus puncticollis Thomson, 1876	England
70104	Syn	Species	Encyrtidae	Encyrtinae		Echthroplexis		azurea	(Mercet, 1921, Eucantabria)
70105	Valid	Genus	Encyrtidae	Encyrtinae		Ectroma			Westwood, 1833
70105	Syn	Genus	Encyrtidae	Encyrtinae		METALLON			Walker, 1848
70105	Syn	Genus	Encyrtidae	Encyrtinae		PEZOBIUS			Förster, 1860
70105	Syn	Genus	Encyrtidae	Encyrtinae		CONCENTROLINEA			Bakkendorf, 1965
70105	Syn	Genus	Encyrtidae	Encyrtinae		IDIOCOCCOPHILUS			Tachikawa & Gordh, 1987
70106	Valid	Species	Encyrtidae	Encyrtinae		Ectroma		fulvescens	Westwood, 1833		England, Wales
70106	Syn	Species	Encyrtidae	Encyrtinae		Ectroma		acacallis	(Walker, 1848, Metallon)
70106	Syn	Species	Encyrtidae	Encyrtinae		Ectroma		polychromus	(Förster, 1860, Pezobius)
70106	Syn	Species	Encyrtidae	Encyrtinae		Ectroma		desertorum	(Hoffer, 1953, Mayridia)
70107	Valid	Species	Encyrtidae	Encyrtinae		Ectroma		reinhardi	(Mayr, 1876)	Ericydnus reinhardi Mayr, 1876	England, Scotland
70108	Valid	Genus	Encyrtidae	Encyrtinae		Encyrtus			Latreille, 1809			Doubtfully placed species of Encyrtus: [antistius Walker, 1851 - England; chaerilus Walker, 1837, syn. choerilus misspelling - Wales; meon Walker, 1838 - England; metharma Walker, 1846 - England; philiscus Walker, 1851 - ; proculus Walker, 1846 - England; pyttalus Walker, 1844 (included as a tentative synonym of Choreia inepta by Bouček & Graham (1978)); teuteus Walker, 1837 - England; tylissos W…
70108	Syn	Genus	Encyrtidae	Encyrtinae		COMYS			Förster, 1856
70108	Syn	Genus	Encyrtidae	Encyrtinae		EUCOMYS			Förster, 1856
70108	Syn	Genus	Encyrtidae	Encyrtinae		HOWARDIA			Dalla Torre, 1897
70108	Syn	Genus	Encyrtidae	Encyrtinae		HOWARDIELLA			Dalla Torre, 1898
70108	Syn	Genus	Encyrtidae	Encyrtinae		ALLORHOPOIDEUS			Brèthes, 1916
70108.1	Syn	Genus	Encyrtidae	Encyrtinae		PRORHOPOIDEUS			Brèthes, 1921
70108.1	Valid	Species	Encyrtidae	Encyrtinae		Encyrtus		[antistius]	Walker, 1851			Doubtfully placed species of Encyrtus
70108.1	Valid	Species	Encyrtidae	Encyrtinae		Encyrtus		[chaerilus]	Walker, 1837			Doubtfully placed species of Encyrtus
70108.1	Syn	Species	Encyrtidae	Encyrtinae		Encyrtus		chaerilus	misspelling
70108.1	Valid	Species	Encyrtidae	Encyrtinae		Encyrtus		[meon]	Walker, 1838			Doubtfully placed species of Encyrtus
70108.1	Valid	Species	Encyrtidae	Encyrtinae		Encyrtus		[metharma]	Walker, 1846			Doubtfully placed species of Encyrtus
70108.1	Valid	Species	Encyrtidae	Encyrtinae		Encyrtus		[philiscus]	Walker, 1851			Doubtfully placed species of Encyrtus
70108.1	Valid	Species	Encyrtidae	Encyrtinae		Encyrtus		[proculus]	Walker, 1846			Doubtfully placed species of Encyrtus
70108.1	Valid	Species	Encyrtidae	Encyrtinae		Encyrtus		[pyttalus]	Walker, 1844			Doubtfully placed species of Encyrtus
70108.1	Valid	Species	Encyrtidae	Encyrtinae		Encyrtus		[teuteus]	Walker, 1837			(included as a tentative synonym of Choreia inepta by Bouček & Graham (1978))
70108.1	Valid	Species	Encyrtidae	Encyrtinae		Encyrtus		[tylissos]	Walker, 1848
70109	Valid	Species	Encyrtidae	Encyrtinae		Encyrtus		albitarsis	Zetterstedt, 1838		England
70109	Syn	Species	Encyrtidae	Encyrtinae		Encyrtus		niveitarsis	Thomson, 1876
70110	Valid	Species	Encyrtidae	Encyrtinae		Encyrtus		infelix	(Embleton, 1902)	Comys infelix Embleton, 1902	England, Scotland
70110	Syn	Species	Encyrtidae	Encyrtinae		Encyrtus		hortensis	(Girault, 1915, Eucomys)
70110	Syn	Species	Encyrtidae	Encyrtinae		Encyrtus		proserpinensis	(Girault, 1915, Eucomys)
70110	Syn	Species	Encyrtidae	Encyrtinae		Encyrtus		tananarivensis	(Risbec, 1952, Eucomys)
70111	Valid	Species	Encyrtidae	Encyrtinae		Encyrtus		infidus	(Rossi, 1790)	Chrysis infidus Rossi, 1790	England, Ireland
70111	Syn	Species	Encyrtidae	Encyrtinae		Encyrtus		scutellatus	(Swederus, 1795, Pteromalus)
70111	Syn	Species	Encyrtidae	Encyrtinae		Encyrtus		obscurus	Dalman, 1820
70111	Syn	Species	Encyrtidae	Encyrtinae		Encyrtus		scutellaris	Dalman, 1820
70111	Syn	Species	Encyrtidae	Encyrtinae		Encyrtus		scutellaris	Fonscolombe, 1832
70111.1	Syn	Species	Encyrtidae	Encyrtinae		Encyrtus		incerta	(Nikol'skaya, 1952, Eucomys)
70111.1	Syn	Species	Encyrtidae	Encyrtinae		Encyrtus		hokkaidonis	Tachikawa, 1963
70112	Valid	Species	Encyrtidae	Encyrtinae		Encyrtus		swederi	Dalman, 1820		England
70112	Syn	Species	Encyrtidae	Encyrtinae		Encyrtus		vitis	Curtis, 1832
70122	Valid	Genus	Encyrtidae	Encyrtinae		Epitetracnemus			Girault, 1915
70122	Syn	Genus	Encyrtidae	Encyrtinae		ANABROLEPIS			Timberlake, 1920
70123	Valid	Species	Encyrtidae	Encyrtinae		Epitetracnemus		intersectus	(Fonscolombe, 1832)	Encyrtus intersectus Fonscolombe, 1832	England
70123	Syn	Species	Encyrtidae	Encyrtinae		Epitetracnemus		zetterstedtii	(Westwood, 1837, Encyrtus)
70123	Syn	Species	Encyrtidae	Encyrtinae		Epitetracnemus		dendripennis	(Ratzeburg, 1852, Encyrtus)
70123	Syn	Species	Encyrtidae	Encyrtinae		Epitetracnemus		pictipennis	(Six, 1867, Eupelmus)
70123	Syn	Species	Encyrtidae	Encyrtinae		Epitetracnemus		extranea	(Timberlake, 1920, Anabrolepis)
70124	Valid	Genus	Encyrtidae	Encyrtinae		Eusemion			Dahlbom, 1857
70125	Valid	Species	Encyrtidae	Encyrtinae		Eusemion		cornigerum	(Walker, 1838)	Encyrtus corniger Walker, 1838	England, Scotland, Wales
70125	Syn	Species	Encyrtidae	Encyrtinae		Eusemion		tsukumiense	Tachikawa, 1957
70126	Valid	Genus	Encyrtidae	Encyrtinae		Ginsiana			Erdös & Novicky, 1955
70126	Syn	Genus	Encyrtidae	Encyrtinae		TATRANUS			Hoffer, 1963
70126	Syn	Genus	Encyrtidae	Encyrtinae		POGLOTHYREA			Szelényi, 1972
70127	Valid	Species	Encyrtidae	Encyrtinae		Ginsiana		carpetana	(Mercet, 1921)	Microterys carpetanus Mercet, 1921	England
70127	Syn	Species	Encyrtidae	Encyrtinae		Ginsiana		matranum	(Erdös, 1957, Copidosoma)
70127	Syn	Species	Encyrtidae	Encyrtinae		Ginsiana		brevicauda	(Hoffer, 1963, Ooencyrtus)
70128	Valid	Species	Encyrtidae	Encyrtinae		Ginsiana		praepannonica	(Erdös, 1957)	Copidosoma praepannonicum Erdös, 1957	England
70128	Syn	Species	Encyrtidae	Encyrtinae		Ginsiana		terebrator	(Hoffer, 1963, Ooencyrtus)
70129	Valid	Genus	Encyrtidae	Encyrtinae		Habrolepis			Förster, 1856
70129	Syn	Genus	Encyrtidae	Encyrtinae		GYMNONEURA			Risbec, 1951
70130	Valid	Species	Encyrtidae	Encyrtinae		Habrolepis		dalmanni	(Westwood, 1837)	Encyrtus dalmanni Westwood, 1837	England
70130	Syn	Species	Encyrtidae	Encyrtinae		Habrolepis		nubilipennis	(Walker, 1838, Encyrtus)
70130	Syn	Species	Encyrtidae	Encyrtinae		Habrolepis		pulchris	Botoc, 1962
70131	Valid	Genus	Encyrtidae	Encyrtinae		Helegonatopus			Perkins, 1906
70131	Syn	Genus	Encyrtidae	Encyrtinae		CHALCERINYS			Perkins, 1906
70131	Syn	Genus	Encyrtidae	Encyrtinae		SCHEDIOIDES			Mercet, 1919
70131	Syn	Genus	Encyrtidae	Encyrtinae		EUCHALCERINYS			Timberlake, 1922
70131	Syn	Genus	Encyrtidae	Encyrtinae		HAZMBURKIA			Hoffer, 1954
70131	Syn	Genus	Encyrtidae	Encyrtinae		MASENCYRTUS			Hoffer, 1960
70131.1	Syn	Genus	Encyrtidae	Encyrtinae		PALUDENCYRTUS			Hoffer, 1965
70132	Valid	Species	Encyrtidae	Encyrtinae		Helegonatopus		citripes	(Erdös, 1957)	Ginsiana citripes Erdös, 1957	England
70132	Syn	Species	Encyrtidae	Encyrtinae		Helegonatopus		concupiens	(Hoffer, 1960, Masencyrtus)
70133	Valid	Species	Encyrtidae	Encyrtinae		Helegonatopus		dimorphus	(Hoffer, 1954)	Hazmburkia dimorpha Hoffer, 1954	Scotland
70134	Valid	Genus	Encyrtidae	Encyrtinae		Heterococcidoxenus			Ishii, 1940
70134	Syn	Genus	Encyrtidae	Encyrtinae		MICROSPHENUS			Kerrich, 1963
70135	Valid	Species	Encyrtidae	Encyrtinae		Heterococcidoxenus		schlechtendali	(Mayr, 1876)	Bothriothorax schlechtendali Mayr, 1876	England
70136	Valid	Genus	Encyrtidae	Encyrtinae		Homalotyloidea			Mercet, 1921
70136	Syn	Genus	Encyrtidae	Encyrtinae		APHYCASPIS			Hoffer, 1954
70137	Valid	Species	Encyrtidae	Encyrtinae		Homalotyloidea		dahlbomii	(Westwood, 1837)	Encyrtus dahlbomii Westwood, 1837	England, Ireland
70137	Syn	Species	Encyrtidae	Encyrtinae		Homalotyloidea		latiscapus	(Masi, 1919, Homalotylus)
70138	Valid	Species	Encyrtidae	Encyrtinae		Homalotyloidea		erginus	(Walker, 1837)	Encyrtus erginus Walker, 1837	England
70138	Syn	Species	Encyrtidae	Encyrtinae		Homalotyloidea		hispanicus	(Mercet, 1921, Homalotylus)
70139	Valid	Species	Encyrtidae	Encyrtinae		Homalotyloidea		nowickyi	Hoffer, 1957		England
70140	Valid	Genus	Encyrtidae	Encyrtinae		Homalotylus			Mayr, 1876
70140	Syn	Genus	Encyrtidae	Encyrtinae		NOBRIMUS			Thomson, 1876
70140	Syn	Genus	Encyrtidae	Encyrtinae		MENDOZANIELLA			Brèthes, 1913
70140	Syn	Genus	Encyrtidae	Encyrtinae		HEMAENASIOIDEA			Girault, 1916
70140	Syn	Genus	Encyrtidae	Encyrtinae		ANISOTYLUS			Timberlake, 1919
70140	Syn	Genus	Encyrtidae	Encyrtinae		LEPIDAPHYCUS			Blanchard, 1936
70140.1	Syn	Genus	Encyrtidae	Encyrtinae		NEOAENASIOIDEA			Agarwal, 1966
70141	Valid	Species	Encyrtidae	Encyrtinae		Homalotylus		flaminius	(Dalman, 1820)	Encyrtus flaminius Dalman, 1820	England
70142	Valid	Species	Encyrtidae	Encyrtinae		Homalotylus		hemipterinus	(De Stefani, 1898)	Phaenodiscus hemipterinus De Stefani, 1898		NHM, det. Noyes, added here	added
70142	Syn	Species	Encyrtidae	Encyrtinae		Homalotylus		microgaster	Girault, 1917
70142	Syn	Species	Encyrtidae	Encyrtinae		Homalotylus		orci	Girault, 1917
70143	Valid	Genus	Encyrtidae	Encyrtinae		Isodromus			Howard, 1887
70143	Syn	Genus	Encyrtidae	Encyrtinae		PARATANEOSTIGMA			Girault, 1915
70144	Valid	Species	Encyrtidae	Encyrtinae		Isodromus		flaviceps	(Dalman, 1820)	Encyrtus flaviceps Dalman, 1820	England, Wales	Added by Askew & Shaw (1979a)	added
70145	Valid	Species	Encyrtidae	Encyrtinae		Isodromus		vinulus	(Dalman, 1820)	Encyrtus vinulus Dalman, 1820	England,
70145	Syn	Species	Encyrtidae	Encyrtinae		Isodromus		intermedius	(Boheman, 1852, Encyrtus)
70146	Valid	Genus	Encyrtidae	Encyrtinae		Ixodiphagus			Howard, 1907
70146	Syn	Genus	Encyrtidae	Encyrtinae		HUNTERELLUS			Howard, 1908
70146	Syn	Genus	Encyrtidae	Encyrtinae		AUSTRALZAOMMA			Girault, 1925
70147	Valid	Species	Encyrtidae	Encyrtinae		Ixodiphagus		hookeri	(Howard, 1908)	Hunterellus hookeri Howard, 1908	England
70147	Syn	Species	Encyrtidae	Encyrtinae		Ixodiphagus		caniphila	(Risbec, 1951, Habrolepis)
70147	Syn	Species	Encyrtidae	Encyrtinae		Ixodiphagus		caucurtei	Buysson, 1912
70148	Valid	Genus	Encyrtidae	Encyrtinae		Lakshaphagus			Mahdihassan, 1931
70148	Syn	Genus	Encyrtidae	Encyrtinae		CHEILONICETUS			Shafee, Alam & Agarwal, 1975
70149	Valid	Species	Encyrtidae	Encyrtinae		Lakshaphagus		laevis	(Erdös, 1957)	Mayrencyrtus laevis Erdös, 1957	England
70150	Valid	Genus	Encyrtidae	Encyrtinae		Lamennaisia			Girault, 1922
70150	Syn	Genus	Encyrtidae	Encyrtinae		MERCETENCYRTUS			Trjapitzin, 1963
70150	Syn	Genus	Encyrtidae	Encyrtinae		SABIRELLA			Agarwal, Agarwal & Khan, 1980
70150	Syn	Genus	Encyrtidae	Encyrtinae		NEGENIASPIDIUS			Trjapitzin, 1982
70151	Valid	Species	Encyrtidae	Encyrtinae		Lamennaisia		ambigua	(Nees, 1834)	Encyrtus ambiguus Nees, 1834	England
70151	Syn	Species	Encyrtidae	Encyrtinae		Lamennaisia		nasidius	(Walker, 1846, Encyrtus)
70151	Syn	Species	Encyrtidae	Encyrtinae		Lamennaisia		acratos	(Walker, 1848, Encyrtus)
70151	Syn	Species	Encyrtidae	Encyrtinae		Lamennaisia		dubius	(Howard, 1889, Encyrtus)
70151	Syn	Species	Encyrtidae	Encyrtinae		Lamennaisia		dubiosus	(Dalla Torre, 1898, Encyrtus)
70151.1	Syn	Species	Encyrtidae	Encyrtinae		Lamennaisia		tarsalis	(Girault, 1916, Habrolepoidea)
70151.1	Syn	Species	Encyrtidae	Encyrtinae		Lamennaisia		indica	(Agarwal, Agarwal & Khan, 1980, Sabirella)
70151.1	Syn	Species	Encyrtidae	Encyrtinae		Lamennaisia		longiscapus	(Fatima & Shafee, 1994, Adelencyrtus)
70152	Valid	Species	Encyrtidae	Encyrtinae		Lamennaisia		nobilis	(Nees, 1834)	Encyrtus nobilis Nees, 1834	England
70152	Syn	Species	Encyrtidae	Encyrtinae		Lamennaisia		pretiosus	(Mercet, 1921, Coccidencyrtus)
70153	Valid	Genus	Encyrtidae	Encyrtinae		Leiocyrtus			Erdös & Novicky, 1955
70154	Valid	Species	Encyrtidae	Encyrtinae		Leiocyrtus		clavatus	Erdös & Novicky, 1955		England, Wales
70155	Valid	Genus	Encyrtidae	Encyrtinae		Mahencyrtus			Masi, 1917
70155	Syn	Genus	Encyrtidae	Encyrtinae		TYNDARICHOIDES			Mercet, 1921
70155	Syn	Genus	Encyrtidae	Encyrtinae		PROTYNDARICHUS			Mercet, 1923
70156	Valid	Species	Encyrtidae	Encyrtinae		Mahencyrtus		comara	(Walker, 1837)	Encyrtus comara Walker, 1837	England, Wales, Ireland
70156	Syn	Species	Encyrtidae	Encyrtinae		Mahencyrtus		metallicus	(Mercet, 1921, Tyndarichoides)
70156	Syn	Species	Encyrtidae	Encyrtinae		Mahencyrtus		balatonicus	(Erdös, 1957, Protyndarichus)
70156	Syn	Species	Encyrtidae	Encyrtinae		Mahencyrtus		britannicus	(Alam, 1957, Protyndarichus)
70156	Syn	Species	Encyrtidae	Encyrtinae		Mahencyrtus		graminum	(Erdös, 1957, Protyndarichus)
70157	Valid	Genus	Encyrtidae	Encyrtinae		Mayrencyrtus			Hincks, 1944
70157	Syn	Genus	Encyrtidae	Encyrtinae		LIOTHORAX			Mayr, 1876
70158	Valid	Species	Encyrtidae	Encyrtinae		Mayrencyrtus		imandes	(Walker, 1837)	Encyrtus imandes Walker, 1837	England
70158	Syn	Species	Encyrtidae	Encyrtinae		Mayrencyrtus		maja	(Hoffer, 1957, Lyka)
70159	Valid	Genus	Encyrtidae	Encyrtinae		Mayridia			Mercet, 1921
70159	Syn	Genus	Encyrtidae	Encyrtinae		SUPERPRIONOMITUS			Mercet, 1921
70159	Syn	Genus	Encyrtidae	Encyrtinae		INDOENCYRTUS			Hayat & Verma, 1978
70160	Valid	Species	Encyrtidae	Encyrtinae		Mayridia		alcmon	(Walker,1848)	Encyrtus alcmon Walker,1848	England
70160	Syn	Species	Encyrtidae	Encyrtinae		Mayridia		subfuscipennis	Erdös, 1957
70161	Valid	Species	Encyrtidae	Encyrtinae		Mayridia		myrlea	(Walker,1838)	Encyrtus myrlea Walker,1838	England
70161	Syn	Species	Encyrtidae	Encyrtinae		Mayridia		bifasciatellus	(Mayr, 1876, Encyrtus)
70162	Valid	Species	Encyrtidae	Encyrtinae		Mayridia		procera	(Mercet, 1921)	Superprionomitus procerus Mercet, 1921	England, Isle of Man
70163	Valid	Genus	Encyrtidae	Encyrtinae		Metaphycus			Mercet, 1917
70163	Syn	Genus	Encyrtidae	Encyrtinae		AENASIOIDEA			Girault, 1911
70163	Syn	Genus	Encyrtidae	Encyrtinae		TYNDARICHOIDES			Girault, 1920
70163	Syn	Genus	Encyrtidae	Encyrtinae		EUAPHYCUS			Mercet, 1921
70163	Syn	Genus	Encyrtidae	Encyrtinae		MERCETIELLA			Dozier, 1926
70163	Syn	Genus	Encyrtidae	Encyrtinae		OAPHYCUS			Girault, 1932
70163.1	Syn	Genus	Encyrtidae	Encyrtinae		ERYTHRAPHYCUS			Compere, 1947
70163.1	Syn	Genus	Encyrtidae	Encyrtinae		MELANAPHYCUS			Compere, 1947
70163.1	Syn	Genus	Encyrtidae	Encyrtinae		ANAPHYCUS			Sugonjaev, 1960
70163.1	Syn	Genus	Encyrtidae	Encyrtinae		MESAPHYCUS			Sugonjaev, 1960
70163.1	Syn	Genus	Encyrtidae	Encyrtinae		NOTOENCYRTUS			De Santis, 1964
70163.1	Syn	Genus	Encyrtidae	Encyrtinae		XENAPHYCUS			Trjapitzin, 1978
70163.1	Syn	Genus	Encyrtidae	Encyrtinae		AENIGMAPHYCUS			Sharkov & Voynovich, 1988
70164	Valid	Species	Encyrtidae	Encyrtinae		Metaphycus		alami	Tachikawa, 1968		England
70164	Syn	Species	Encyrtidae	Encyrtinae		Metaphycus		eriococci	Alam, 1957
70165	Valid	Species	Encyrtidae	Encyrtinae		Metaphycus		annasor	Guerrieri & Noyes, 2000		England	Added by Guerrieri & Noyes (2000)	added
70166	Valid	Species	Encyrtidae	Encyrtinae		Metaphycus		artinix	Guerrieri & Noyes, 2000		Scotland	Added by Guerrieri & Noyes (2000)	added
70167	Valid	Species	Encyrtidae	Encyrtinae		Metaphycus		asterolecanii	(Mercet, 1923)	Aphycus asterolecanii Mercet, 1923	England
70167	Syn	Species	Encyrtidae	Encyrtinae		Metaphycus		variolosus	(Alam, 1957, Euaphycus)
70168	Valid	Species	Encyrtidae	Encyrtinae		Metaphycus		ater	(Mercet, 1925)	Euaphycus ater Mercet, 1925	England, Scotland, Wales
70168	Syn	Species	Encyrtidae	Encyrtinae		Metaphycus		nigritus	(Mercet, 1921, Aphycus)
70169	Valid	Species	Encyrtidae	Encyrtinae		Metaphycus		bulgariensis	Sugonjaev, 1976		Wales	Added by Guerrieri & Noyes (2000)	added
70170	Valid	Species	Encyrtidae	Encyrtinae		Metaphycus		chermis	(Fonscolombe, 1832)	Cinips chermis Fonscolombe, 1832	England, Scotland, Wales, Ireland
70170	Syn	Species	Encyrtidae	Encyrtinae		Metaphycus		mayri	(Timberlake, 1916, Aphycus)
70170	Syn	Species	Encyrtidae	Encyrtinae		Metaphycus		fulvifrons	(Walker, 1838, Encyrtus)
70171	Valid	Species	Encyrtidae	Encyrtinae		Metaphycus		dispar	(Mercet, 1925)	Euaphycus dispar Mercet, 1925	England	Added by Guerrieri & Noyes (2000)	added
70171	Syn	Species	Encyrtidae	Encyrtinae		Metaphycus		tamakatakaigara	Tachikawa, 1957
70171.5	Valid	Species	Encyrtidae	Encyrtinae		Metaphycus		ecares	Guerrieri & Noyes, 2000		England	Added by Guerrieri & Noyes (2000)	added
70172	Valid	Species	Encyrtidae	Encyrtinae		Metaphycus		flavovarius	(Mercet, 1921)	Paraphycus flavovarius Mercet, 1921	England, Wales, Ireland
70172	Syn	Species	Encyrtidae	Encyrtinae		Metaphycus		vigil	(Erdös, 1957, Paraphycus)
70173	Valid	Species	Encyrtidae	Encyrtinae		Metaphycus		hanstediensis	Bakkendorf, 1965		Scotland	Added by Guerrieri & Noyes (2000)	added
70174	Valid	Species	Encyrtidae	Encyrtinae		Metaphycus		# helvolus	(Compere, 1926)	Aphycus helvolus Compere, 1926		Introduced into greenhouses for biological control	#
70175	Valid	Species	Encyrtidae	Encyrtinae		Metaphycus		insidiosus	(Mercet, 1921)	Aphycus insidiosus Mercet, 1921	England, Wales
70175	Syn	Species	Encyrtidae	Encyrtinae		Metaphycus		taxi	Alam, 1957
70176	Valid	Species	Encyrtidae	Encyrtinae		Metaphycus		melanostomatus	(Timberlake, 1916)	Aphycus melanostomatus Timberlake, 1916	England, Scotland, Wales, Ireland
70177	Valid	Species	Encyrtidae	Encyrtinae		Metaphycus		nadius	(Walker, 1838)	Encyrtus nadius Walker, 1838	England, Wales
70177	Syn	Species	Encyrtidae	Encyrtinae		Metaphycus		syllaeus	(Walker, 1838, Encyrtus)
70177	Syn	Species	Encyrtidae	Encyrtinae		Metaphycus		pinicola	(Mercet, 1917, Aphycus)
70177	Syn	Species	Encyrtidae	Encyrtinae		Metaphycus		intermedius	(Mercet, 1925, Euaphycus)
70177	Syn	Species	Encyrtidae	Encyrtinae		Metaphycus		callunae	(Alam, 1957, Euaphycus)
70177.1	Syn	Species	Encyrtidae	Encyrtinae		Metaphycus		duplus	(Chumakova, 1961, Euaphycus)
70178	Valid	Species	Encyrtidae	Encyrtinae		Metaphycus		pappus	(Walker, 1838)	Encyrtus pappus Walker, 1838	England, Wales, Ireland
70178	Syn	Species	Encyrtidae	Encyrtinae		Metaphycus		notatus	Hoffer, 1954
70179	Valid	Species	Encyrtidae	Encyrtinae		Metaphycus		petitus	(Walker, 1851)	Encyrtus petitus Walker, 1851	England, Wales, Ireland
70179	Syn	Species	Encyrtidae	Encyrtinae		Metaphycus		erythraeus	Hoffer, 1954
70180	Valid	Species	Encyrtidae	Encyrtinae		Metaphycus		piceus	Hoffer, 1954		England	Added by Guerrieri & Noyes (2000)	added
70181	Valid	Species	Encyrtidae	Encyrtinae		Metaphycus		punctipes	(Dalman, 1820)	Encyrtus punctipes Dalman, 1820	England, Wales, Ireland	Added by Guerrieri & Noyes (2000)	added
70181	Syn	Species	Encyrtidae	Encyrtinae		Metaphycus		phaeus	(Erdös, 1955, Aphycus)
70181	Syn	Species	Encyrtidae	Encyrtinae		Metaphycus		salicis	Erdös, 1956
70182	Valid	Species	Encyrtidae	Encyrtinae		Metaphycus		stagnarum	Hoffer, 1954		England, Wales, Isle of Man	Added by Guerrieri & Noyes (2000)	added
70182	Syn	Species	Encyrtidae	Encyrtinae		Metaphycus		melanus	Sugonjaev, 1960
70183	Valid	Species	Encyrtidae	Encyrtinae		Metaphycus		zebratus	(Mercet, 1917)	Aphycus zebratus Mercet, 1917	England, Wales
70183	Syn	Species	Encyrtidae	Encyrtinae		Metaphycus		parvus	(Mercet, 1921, Aphycus)
70184	Valid	Genus	Encyrtidae	Encyrtinae		Microterys			Thomson, 1876			Species of Microterys removed from the British and Irish list: [hortulanus Erdös, 1956]: recorded as new to Britain by Japoshvili & Noyes (2006) on the basis of a Welsh specimen but this was probably a misidentification.
70184	Syn	Genus	Encyrtidae	Encyrtinae		SCEPTROPHORUS			Förster, 1856
70184	Syn	Genus	Encyrtidae	Encyrtinae		APENTELICUS			Fullaway, 1913
70184	Syn	Genus	Encyrtidae	Encyrtinae		PARAPHAENODISCOIDES			Mercet, 1921
70184	Syn	Genus	Encyrtidae	Encyrtinae		BIROUS			Erdös & Novicky, 1955
70185	Valid	Species	Encyrtidae	Encyrtinae		Microterys		anomalus	(Erdös & Novicky, 1955)	Birous anomalus Erdös & Novicky, 1955
70186	Valid	Species	Encyrtidae	Encyrtinae		Microterys		apicipennis	Bakkendorf, 1965		England	Added by Springate & Noyes (1990)	added
70187	Valid	Species	Encyrtidae	Encyrtinae		Microterys		bellae	Trjapitsin, 1968		England	NHM, det. Noyes, added here	added
70188	Valid	Species	Encyrtidae	Encyrtinae		Microterys		chalcostomus	(Dalman, 1820)	Encyrtus chalcostomus Dalman, 1820	England
70189	Valid	Species	Encyrtidae	Encyrtinae		Microterys		ferrugineus	(Nees, 1834)	Encyrtus ferrugineus Nees, 1834	England
70190	Valid	Species	Encyrtidae	Encyrtinae		Microterys		interpunctus	(Dalman, 1820)	Encyrtus interpunctus Dalman, 1820	England	Added by Springate & Noyes (1990)	added
70191	Valid	Species	Encyrtidae	Encyrtinae		Microterys		lunatus	(Dalman, 1820)	Encyrtus lunatus Dalman, 1820	England
70192	Valid	Species	Encyrtidae	Encyrtinae		Microterys		masii	Silvestri, 1919		England
70193	Valid	Species	Encyrtidae	Encyrtinae		Microterys		# nietneri	(Motschulsky, 1859)	Encyrtus nietneri Motschulsky, 1859	England	NHM, det. Noyes, added here - only found in greenhouses	#
70194	Valid	Species	Encyrtidae	Encyrtinae		Microterys		polylaus	(Walker, 1846)	Encyrtus polylaus Walker, 1846	England
70195	Valid	Species	Encyrtidae	Encyrtinae		Microterys		seyon	Guerrieri, 1996		England, Wales	Added by Guerrieri (1996)	added
70196	Valid	Species	Encyrtidae	Encyrtinae		Microterys		subcupratus	(Dalman, 1820)	Encyrtus subcupratus Dalman, 1820	Ireland	Omitted by Bouček & Graham (1978) as only recorded from Ireland (O’Connor et al., 2000), not Britain
70197	Valid	Species	Encyrtidae	Encyrtinae		Microterys		sylvius	(Dalman, 1820)	Encyrtus sylvius Dalman, 1820	England, Ireland, Isle of Man
70197	Syn	Species	Encyrtidae	Encyrtinae		Microterys		zephyrinus	(Dalman, 1820, Encyrtus)
70197	Syn	Species	Encyrtidae	Encyrtinae		Microterys		titiani	Girault, 1917
70198	Valid	Species	Encyrtidae	Encyrtinae		Microterys		tessellatus	(Dalman, 1820)	Encyrtus tessellatus Dalman, 1820	England, Scotland, Wales, Ireland
70199	Valid	Genus	Encyrtidae	Encyrtinae		Ooencyrtus			Ashmead, 1900
70199	Syn	Genus	Encyrtidae	Encyrtinae		ECHTHRODRYINUS			Perkins, 1906
70199	Syn	Genus	Encyrtidae	Encyrtinae		ECTOPIOGNATHA			Perkins, 1906
70199	Syn	Genus	Encyrtidae	Encyrtinae		SCHEDIUS			Howard, 1910
70199	Syn	Genus	Encyrtidae	Encyrtinae		TETRACNEMELLA			Girault, 1915
70199	Syn	Genus	Encyrtidae	Encyrtinae		XESMATIA			Timberlake, 1920
70199.1	Syn	Genus	Encyrtidae	Encyrtinae		PSEUDOLITOMASTIX			Risbec, 1954
70199.1	Syn	Genus	Encyrtidae	Encyrtinae		OOENCYRTELLUS			Hoffer, 1963
70200	Valid	Species	Encyrtidae	Encyrtinae		Ooencyrtus		brunneipes	Noyes, 1978		England
70202	Valid	Genus	Encyrtidae	Encyrtinae		Parablastothrix			Mercet, 1917
70202	Syn	Genus	Encyrtidae	Encyrtinae		CALOMETOPIA			Mercet, 1921
70203	Valid	Species	Encyrtidae	Encyrtinae		Parablastothrix		vespertina	Mercet, 1917		England, Wales
70204	Valid	Genus	Encyrtidae	Encyrtinae		Parablatticida			Girault, 1915
70204	Syn	Genus	Encyrtidae	Encyrtinae		HOLANUSIA			Girault, 1915
70204	Syn	Genus	Encyrtidae	Encyrtinae		GENIASPIDIUS			Masi, 1917
70204	Syn	Genus	Encyrtidae	Encyrtinae		SYMPHYCUS			Masi, 1917
70204	Syn	Genus	Encyrtidae	Encyrtinae		AMAURILYMA			Graham, 1958
70204	Syn	Genus	Encyrtidae	Encyrtinae		DESOBIUS			Noyes, 1980
70205	Valid	Species	Encyrtidae	Encyrtinae		Parablatticida		brevicornis	(Dalman, 1820)	Encyrtus brevicornis Dalman, 1820	England, Ireland
70205	Syn	Species	Encyrtidae	Encyrtinae		Parablatticida		gabestus	(Walker, 1838, Encyrtus)
70206	Valid	Genus	Encyrtidae	Encyrtinae		Parechthrodryinus			Girault, 1916
70207	Valid	Species	Encyrtidae	Encyrtinae		Parechthrodryinus		paralourgos	Springate & Noyes, 1990		England	Added by Springate & Noyes (1990)	added
70208	Valid	Genus	Encyrtidae	Encyrtinae		Prionomastix			Mayr, 1876
70208	Syn	Genus	Encyrtidae	Encyrtinae		APRIONOMASTIX			Girault, 1913
70208	Syn	Genus	Encyrtidae	Encyrtinae		CHESTOMORPHA			Ashmead, 1900
70208	Syn	Genus	Encyrtidae	Encyrtinae		LIOCARUS			Thomson, 1876
70209	Valid	Species	Encyrtidae	Encyrtinae		Prionomastix		morio	(Dalman, 1820)	Encyrtus morio Dalman, 1820	England
70210	Valid	Genus	Encyrtidae	Encyrtinae		Prionomitus			Mayr, 1876
70211	Valid	Species	Encyrtidae	Encyrtinae		Prionomitus		mitratus	(Dalman, 1820)	Encyrtus mitratus Dalman, 1820	England, Scotland, Ireland
70211	Syn	Species	Encyrtidae	Encyrtinae		Prionomitus		chlorinus	(Dalman, 1820, Encyrtus)
70211	Syn	Species	Encyrtidae	Encyrtinae		Prionomitus		coniferae	(Walker, 1837, Encyrtus)
70212	Valid	Species	Encyrtidae	Encyrtinae		Prionomitus		tiliaris	(Dalman, 1820)	Encyrtus tiliaris Dalman, 1820	England, Ireland
70213	Valid	Genus	Encyrtidae	Encyrtinae		Prochiloneurus			Silvestri, 1915
70213	Syn	Genus	Encyrtidae	Encyrtinae		ACHRYSOPOPHAGUS			Girault, 1915
70213	Syn	Genus	Encyrtidae	Encyrtinae		PARACHRYSOPOPHAGUS			Agarwal, 1965
70213	Syn	Genus	Encyrtidae	Encyrtinae		NEOPROCHILONEURUS			Viggiani, 1966
70213	Syn	Genus	Encyrtidae	Encyrtinae		PROCHILONEUROIDES			Hayat, Alam & Agarwal, 1975
70214	Valid	Species	Encyrtidae	Encyrtinae		Prochiloneurus		bolivari	Mercet, 1919		England, Wales
70214	Syn	Species	Encyrtidae	Encyrtinae		Prochiloneurus		stylatus	(Ruschka, 1923, Chiloneurus)
70214	Syn	Species	Encyrtidae	Encyrtinae		Prochiloneurus		fukudai	(Tachikawa, 1971, Neoprochiloneurus)
70215	Valid	Genus	Encyrtidae	Encyrtinae		Protyndarichoides			Noyes, 1980
70216	Valid	Species	Encyrtidae	Encyrtinae		Protyndarichoides		aligarhensis	(Fatma & Shafee, 1985)	Parasyrpophagus aligarhense Fatma & Shafee, 1985	England	Added by Springate & Noyes (1990)	added
70217	Valid	Genus	Encyrtidae	Encyrtinae		Pseudencyrtus			Ashmead, 1900
70218	Valid	Species	Encyrtidae	Encyrtinae		Pseudencyrtus		idmon	(Walker, 1848)	Encyrtus idmon Walker, 1848	England, Ireland
70218	Syn	Species	Encyrtidae	Encyrtinae		Pseudencyrtus		idya	(Walker, 1848, Encyrtus)
70218	Syn	Species	Encyrtidae	Encyrtinae		Pseudencyrtus		claviger	(Thomson, 1876, Microterys)
70219	Valid	Species	Encyrtidae	Encyrtinae		Pseudencyrtus		misellus	(Dalman, 1820)	Encyrtus misellus Dalman, 1820	England
70219	Syn	Species	Encyrtidae	Encyrtinae		Pseudencyrtus		tennes	(Walker, 1837, Encyrtus)
70219	Syn	Species	Encyrtidae	Encyrtinae		Pseudencyrtus		dubius	Erdös, 1957
70220	Valid	Species	Encyrtidae	Encyrtinae		Pseudencyrtus		salicisstrobili	(Linnaeus, 1758)	Cynips salicisstrobili Linnaeus, 1758	England
70220	Syn	Species	Encyrtidae	Encyrtinae		Pseudencyrtus		sitalces	(Walker, 1837, Encyrtus)
70221	Valid	Genus	Encyrtidae	Encyrtinae		Pseudococcobius			Timberlake, 1916
70221	Syn	Genus	Encyrtidae	Encyrtinae		AUSTRALRHOPOIDEUS			Girault, 1926
70221	Syn	Genus	Encyrtidae	Encyrtinae		PEZAPHYCUS			Novicky, 1926
70222	Valid	Species	Encyrtidae	Encyrtinae		Pseudococcobius		obenbergeri	(Novicky, 1926)	Pezaphycus obenbergeri Novicky, 1926	England
70222	Syn	Species	Encyrtidae	Encyrtinae		Pseudococcobius		pannonicus	(Erdös, 1946, Aphycus)
70222	Syn	Species	Encyrtidae	Encyrtinae		Pseudococcobius		antennalis	(Alam, 1957, Aphycus)
70222	Syn	Species	Encyrtidae	Encyrtinae		Pseudococcobius		brachypterus	(Alam, 1957, Aphycus)
70223	Valid	Genus	Encyrtidae	Encyrtinae		Tachinaephagus			Ashmead, 1904
70223	Syn	Genus	Encyrtidae	Encyrtinae		PHAENODISCOIDES			Girault, 1915
70223	Syn	Genus	Encyrtidae	Encyrtinae		TACHINACPHAGUS			Girault, 1917
70223	Syn	Genus	Encyrtidae	Encyrtinae		AUSTRALENCYRTUS			Johnston & Tiegs, 1921
70223	Syn	Genus	Encyrtidae	Encyrtinae		AUSTRALOMALOTYLUS			Risbec, 1956
70224	Valid	Species	Encyrtidae	Encyrtinae		Tachinaephagus		zealandicus	Ashmead, 1904		England	NHM, det. Noyes, added here. Originally recorded as new to Wales by Japoshvili & Noyes (2006) but this was based on G. Japoshvili confusing ‘New South Wales’ with ‘Wales’ on label data. Strangely, this species has subsequently been found by JSN in England	added
70224	Syn	Species	Encyrtidae	Encyrtinae		Tachinaephagus		australiensis	Girault, 1917
70224	Syn	Species	Encyrtidae	Encyrtinae		Tachinaephagus		giraulti	(Johnston & Tiegs, 1921, Australencyrtus)
70224	Syn	Species	Encyrtidae	Encyrtinae		Tachinaephagus		fulvoventralis	(Dodd, 1921, Stenoterys)
70224	Syn	Species	Encyrtidae	Encyrtinae		Tachinaephagus		rageaui	(Risbec, 1956, Australomalotylus)
70225	Valid	Genus	Encyrtidae	Encyrtinae		Pseudorhopus			Timberlake, 1926
70225	Syn	Genus	Encyrtidae	Encyrtinae		AMERICENCYRTUS			Sugonjaev, 1989
70226	Valid	Species	Encyrtidae	Encyrtinae		Pseudorhopus		testaceus	(Ratzeburg, 1848)	Encyrtus testaceus Ratzeburg, 1848	England
70226	Syn	Species	Encyrtidae	Encyrtinae		Pseudorhopus		britannicus	Alam, 1957
70227	Valid	Genus	Encyrtidae	Encyrtinae		Psyllaephagus			Ashmead, 1900
70227	Syn	Genus	Encyrtidae	Encyrtinae		MIROCERUS			Ashmead, 1904
70227	Syn	Genus	Encyrtidae	Encyrtinae		CALOCERINELOIDES			Girault, 1913
70227	Syn	Genus	Encyrtidae	Encyrtinae		EPANAGYRUS			Girault, 1915
70227	Syn	Genus	Encyrtidae	Encyrtinae		NEANAGYRUS			Girault, 1915
70227	Syn	Genus	Encyrtidae	Encyrtinae		ANAGYROPSIS			Girault, 1917
70227.1	Syn	Genus	Encyrtidae	Encyrtinae		METAPRIONOMITUS			Mercet, 1921
70227.1	Syn	Genus	Encyrtidae	Encyrtinae		SHAKESPEARIA			Girault, 1928
70227.1	Syn	Genus	Encyrtidae	Encyrtinae		PSYLLENCYRTUS			Tachikawa, 1955
70227.1	Syn	Genus	Encyrtidae	Encyrtinae		CALLUNIPHILUS			Erdös, 1961
70227.1	Syn	Genus	Encyrtidae	Encyrtinae		ANISODROMUS			Riek, 1962
70227.1	Syn	Genus	Encyrtidae	Encyrtinae		OOENCYRTOIDES			Hoffer, 1963
70227.1	Syn	Genus	Encyrtidae	Encyrtinae		PROPSYLLAEPHAGUS			Blanchard, 1964
70227.1	Syn	Genus	Encyrtidae	Encyrtinae		MERCETIA			Bakkendorf, 1965
70227.1	Syn	Genus	Encyrtidae	Encyrtinae		KASZABICYRTUS			Szelényi, 1971
70228	Valid	Species	Encyrtidae	Encyrtinae		Psyllaephagus		lusitanicus	(Mercet, 1921)	Copidosoma lusitanicum Mercet, 1921	England, Wales
70228	Syn	Species	Encyrtidae	Encyrtinae		Psyllaephagus		cocci	Alam, 1957
70228	Syn	Species	Encyrtidae	Encyrtinae		Psyllaephagus		vendicus	(Erdös, 1961, Calluniphilus)
70228	Syn	Species	Encyrtidae	Encyrtinae		Psyllaephagus		albopilosus	(Hoffer, 1963, Ooencyrtus)
70229	Valid	Species	Encyrtidae	Encyrtinae		Psyllaephagus		# pilosus	Noyes, 1988		England, Wales, Ireland, Isle of Man	Introduced for biological control	#
70230	Valid	Genus	Encyrtidae	Encyrtinae		Sectiliclava			Hoffer, 1957
70230	Syn	Genus	Encyrtidae	Encyrtinae		PARAPSYLLAEPHAGUS			Robinson, 1961
70231	Valid	Species	Encyrtidae	Encyrtinae		Sectiliclava		cleone	(Walker, 1844)	Encyrtus cleone Walker, 1844	England
70231	Syn	Species	Encyrtidae	Encyrtinae		Sectiliclava		ungularis	(Thomson, 1876, Litomastix)
70231	Syn	Species	Encyrtidae	Encyrtinae		Sectiliclava		adulticollis	(Robinson, 1961, Parapsyllaephagus)
70231	Syn	Species	Encyrtidae	Encyrtinae		Sectiliclava		paliuri	Hoffer, 1957
70232	Valid	Genus	Encyrtidae	Encyrtinae		Stemmatosteres			Timberlake, 1918
70233	Valid	Species	Encyrtidae	Encyrtinae		Stemmatosteres		bohemicus	Hoffer, 1954
70234	Valid	Genus	Encyrtidae	Encyrtinae		Subprionomitus			Mercet, 1921
70234	Syn	Genus	Encyrtidae	Encyrtinae		KAKAOBURRA			Girault, 1922
70235	Valid	Species	Encyrtidae	Encyrtinae		Subprionomitus		festucae	(Mayr, 1876)	Encyrtus festucae Mayr, 1876	England
70235	Syn	Species	Encyrtidae	Encyrtinae		Subprionomitus		cantabricus	Mercet, 1921
70236	Valid	Genus	Encyrtidae	Encyrtinae		Syrphophagus			Ashmead, 1900
70236	Syn	Genus	Encyrtidae	Encyrtinae		APHIDENCYRTUS			Ashmead, 1900
70236	Syn	Genus	Encyrtidae	Encyrtinae		ECHTHROBACCHA			Perkins, 1906
70236	Syn	Genus	Encyrtidae	Encyrtinae		NESYRPHOPHAGUS			Girault, 1915
70236	Syn	Genus	Encyrtidae	Encyrtinae		NESYRPOPHAGUS			Girault, 1915
70236	Syn	Genus	Encyrtidae	Encyrtinae		HEXANUSIA			Girault, 1922
70236.1	Syn	Genus	Encyrtidae	Encyrtinae		SYRPHIDENCYRTUS			Blanchard, 1940
70237	Valid	Species	Encyrtidae	Encyrtinae		Syrphophagus		aeruginosus	(Dalman, 1820)	Encyrtus aeruginosus Dalman, 1820	Ireland
70237	Syn	Species	Encyrtidae	Encyrtinae		Syrphophagus		dercilus	(Walker, 1837, Encyrtus)
70237	Syn	Species	Encyrtidae	Encyrtinae		Syrphophagus		thinaeus	(Walker, 1837, Encyrtus)
70237	Syn	Species	Encyrtidae	Encyrtinae		Syrphophagus		aenescens	(Zetterstedt, 1838, Encyrtus)
70237	Syn	Species	Encyrtidae	Encyrtinae		Syrphophagus		meges	(Walker, 1846, Encyrtus)
70237.1	Syn	Species	Encyrtidae	Encyrtinae		Syrphophagus		syrphi	(Ratzeburg, 1852, Encyrtus)
70237.1	Syn	Species	Encyrtidae	Encyrtinae		Syrphophagus		congruus	(Walker, 1872, Encyrtus)
70238	Valid	Species	Encyrtidae	Encyrtinae		Syrphophagus		aphidivorus	(Mayr, 1876)	Encyrtus aphidivorus Mayr, 1876	England, Scotland
70238	Syn	Species	Encyrtidae	Encyrtinae		Syrphophagus		schizoneurae	(Ashmead, 1885, Eupelmus)
70238	Syn	Species	Encyrtidae	Encyrtinae		Syrphophagus		aphidiphagus	(Ashmead, 1887, Encyrtus)
70238	Syn	Species	Encyrtidae	Encyrtinae		Syrphophagus		megourae	(Ashmead, 1887, Encyrtus)
70238	Syn	Species	Encyrtidae	Encyrtinae		Syrphophagus		websteri	(Howard, 1890, Encyrtus)
70238.1	Syn	Species	Encyrtidae	Encyrtinae		Syrphophagus		submetallicus	(Mercet, 1921, Microterys)
70238.1	Syn	Species	Encyrtidae	Encyrtinae		Syrphophagus		silvestrinus	Ghesquière, 1956
70238.1	Syn	Species	Encyrtidae	Encyrtinae		Syrphophagus		merceti	Erdös, 1957
70238.1	Syn	Species	Encyrtidae	Encyrtinae		Syrphophagus		psyllae	(Kaul & Agarwal, 1986, Aphidencyrtus)
70238.1	Syn	Species	Encyrtidae	Encyrtinae		Syrphophagus		kerrichi	(Fatima & Shafee, 1994, Adelencyrtus)
70239	Valid	Species	Encyrtidae	Encyrtinae		Syrphophagus		ariantes	(Walker, 1837)	Encyrtus ariantes Walker, 1837	England, Ireland
70239	Syn	Species	Encyrtidae	Encyrtinae		Syrphophagus		elbasus	(Walker, 1837, Encyrtus)
70239	Syn	Species	Encyrtidae	Encyrtinae		Syrphophagus		scythis	(Walker, 1838, Encyrtus)
70240	Valid	Species	Encyrtidae	Encyrtinae		Syrphophagus		fuscipes	(Dalman, 1820)	Encyrtus fuscipes Dalman, 1820	England
70241	Valid	Species	Encyrtidae	Encyrtinae		Syrphophagus		herbidus	(Dalman,1820)	Encyrtus herbidus Dalman,1820	England, Ireland
70241	Syn	Species	Encyrtidae	Encyrtinae		Syrphophagus		batillus	(Walker, 1837, Encyrtus)
70241	Syn	Species	Encyrtidae	Encyrtinae		Syrphophagus		tegularis	Hoffer, 1970
70242	Valid	Species	Encyrtidae	Encyrtinae		Syrphophagus		hyalipennis	(Mayr, 1876)	Encyrtus hyalipennis Mayr, 1876	Ireland	Added by O’Connor et al. (2000). Listed by Bouček & Graham (1978) as a junior synonym of taeniatus.	added
70243	Valid	Species	Encyrtidae	Encyrtinae		Syrphophagus		mamitus	(Walker, 1837)	Encyrtus mamitus Walker, 1837	England, Wales
70243	Syn	Species	Encyrtidae	Encyrtinae		Syrphophagus		erylus	(Walker, 1838, Encyrtus)
70243	Syn	Species	Encyrtidae	Encyrtinae		Syrphophagus		cantabricus	(Mercet, 1921, Microterys)
70244	Valid	Species	Encyrtidae	Encyrtinae		Syrphophagus		pertiades	(Walker, 1837)	Encyrtus pertiades Walker, 1837	England
70244	Syn	Species	Encyrtidae	Encyrtinae		Syrphophagus		magnus	Hoffer, 1965
70245	Valid	Species	Encyrtidae	Encyrtinae		Syrphophagus		philotis	(Walker, 1848)	Encyrtus philotis Walker, 1848	England
70246	Valid	Species	Encyrtidae	Encyrtinae		Syrphophagus		qadrii	(Alam, 1961)	Aphidencyrtus qadrii Alam, 1961	England
70247	Valid	Species	Encyrtidae	Encyrtinae		Syrphophagus		quercicola	(Hoffer, 1970)	Aphidencyrtus quercicola Hoffer, 1970	England
70248	Valid	Species	Encyrtidae	Encyrtinae		Syrphophagus		sosius	(Walker, 1837)	Encyrtus sosius Walker, 1837	England
70249	Valid	Species	Encyrtidae	Encyrtinae		Syrphophagus		taeniatus	(Förster, 1861)	Encyrtus taeniatus Förster, 1861	England
70250	Valid	Genus	Encyrtidae	Encyrtinae		Thomsonisca			Ghesquière, 1946
70250	Syn	Genus	Encyrtidae	Encyrtinae		THOMSONIELLA			Mercet, 1921
70250	Syn	Genus	Encyrtidae	Encyrtinae		HETERENCYRTUS			Hoffer, 1953
70250	Syn	Genus	Encyrtidae	Encyrtinae		ATHESMUS			Erdös & Novicky, 1955
70250	Syn	Genus	Encyrtidae	Encyrtinae		EUUSSURIA			Chumakova, 1957
70250	Syn	Genus	Encyrtidae	Encyrtinae		KOSZTARABIA			Erdös, 1957
70250.1	Syn	Genus	Encyrtidae	Encyrtinae		PAKENCYRTUS			Ahmad, 1970
70251	Valid	Species	Encyrtidae	Encyrtinae		Thomsonisca		amathus	(Walker, 1838)	Encyrtus amathus Walker, 1838	England, Ireland
70251	Syn	Species	Encyrtidae	Encyrtinae		Thomsonisca		typica	(Mercet, 1921, Thomsoniella)
70251	Syn	Species	Encyrtidae	Encyrtinae		Thomsonisca		sumavicus	(Hoffer, 1953, Heterencyrtus)
70251	Syn	Species	Encyrtidae	Encyrtinae		Thomsonisca		luctuosus	(Erdös & Novicky, 1955, Athesmus)
70251	Syn	Species	Encyrtidae	Encyrtinae		Thomsonisca		chionaspidis	(Erdös, 1957, Kosztarabia)
70251.1	Syn	Species	Encyrtidae	Encyrtinae		Thomsonisca		britannica	Alam, 1957
70251.1	Syn	Species	Encyrtidae	Encyrtinae		Thomsonisca		chionaspidis	Hedqvist, 1958
70252	Valid	Genus	Encyrtidae	Encyrtinae		Trechnites			Thomson, 1876
70252	Syn	Genus	Encyrtidae	Encyrtinae		PSYLLEDONTUS			Crawford, 1910
70252	Syn	Genus	Encyrtidae	Encyrtinae		METALLONELLA			Girault, 1915
70253	Valid	Species	Encyrtidae	Encyrtinae		Trechnites		alni	Erdös, 1957		England, Wales, Ireland
70253	Syn	Species	Encyrtidae	Encyrtinae		Trechnites		crassus	Erdös, 1957
70254	Valid	Species	Encyrtidae	Encyrtinae		Trechnites		fuscitarsis	(Thomson, 1876)	Metallon fuscitarsis Thomson, 1876	England, Scotland, Wales
70255	Valid	Species	Encyrtidae	Encyrtinae		Trechnites		psyllae	(Ruschka, 1923)	Metallon psyllae Ruschka, 1923	England,
70256	Valid	Genus	Encyrtidae	Encyrtinae		Trichomasthus			Thomson, 1876
70256	Syn	Genus	Encyrtidae	Encyrtinae		COCCIDOXENUS			Crawford, 1913
70257	Valid	Species	Encyrtidae	Encyrtinae		Trichomasthus		albimanus	Thomson, 1876		England, Scotland	NHM, det. Bonde-Jensen, added here	added
70258	Valid	Species	Encyrtidae	Encyrtinae		Trichomasthus		cyaneus	(Dalman, 1820)	Encyrtus cyaneus Dalman, 1820	England, Wales, Ireland
70258	Syn	Species	Encyrtidae	Encyrtinae		Trichomasthus		cyanellus	(Dalman, 1820, Encyrtus)
70259	Valid	Species	Encyrtidae	Encyrtinae		Trichomasthus		cyanifrons	(Dalman, 1820)	Encyrtus cyanifrons Dalman, 1820	England
70260	Valid	Species	Encyrtidae	Encyrtinae		Trichomasthus		danzigae	Trjapitzin, 1978		Scotland	Added by Jensen & Sharkov (1989)	added
70261	Valid	Species	Encyrtidae	Encyrtinae		Trichomasthus		frontalis	Alam, 1957		England
70261	Syn	Species	Encyrtidae	Encyrtinae		Trichomasthus		solitocornis	(Kaul & Agarwal, 1986, Ginsiana)
70262	Valid	Species	Encyrtidae	Encyrtinae		Trichomasthus		gabinius	(Walker, 1837)	Encyrtus gabinius Walker, 1837	England, Ireland
70262	Syn	Species	Encyrtidae	Encyrtinae		Trichomasthus		gabinus	misspelling
70263	Valid	Species	Encyrtidae	Encyrtinae		Trichomasthus		genutius	(Walker, 1846)	Encyrtus genutius Walker, 1846	England,
70264	Valid	Species	Encyrtidae	Encyrtinae		Trichomasthus		marsus	(Walker, 1837)	Encyrtus marsus Walker, 1837	England, Scotland, Wales
70264	Syn	Species	Encyrtidae	Encyrtinae		Trichomasthus		?mattinus	(Walker, 1837, Encyrtus)				?
70265	Valid	Genus	Encyrtidae	Encyrtinae		Tyndarichus			Howard, 1910
70266	Valid	Species	Encyrtidae	Encyrtinae		Tyndarichus		melanacis	(Dalman, 1820)	Encyrtus melanacis Dalman, 1820	England, Scotland
70266	Syn	Species	Encyrtidae	Encyrtinae		Tyndarichus		jancirus	(Walker, 1837, Encyrtus)
70266	Syn	Species	Encyrtidae	Encyrtinae		Tyndarichus		ignotus	Mercet, 1947
70267	Valid	Species	Encyrtidae	Encyrtinae		Tyndarichus		scaurus	(Walker, 1837)	Encyrtus scaurus Walker, 1837	England
70267	Syn	Species	Encyrtidae	Encyrtinae		Tyndarichus		genetyllis	(Walker, 1848, Encyrtus)
70268	Valid	Genus	Encyrtidae	Encyrtinae		Zaomma			Ashmead, 1900
70268	Syn	Genus	Encyrtidae	Encyrtinae		APTERENCYRTUS			Ashmead, 1905
70268	Syn	Genus	Encyrtidae	Encyrtinae		METALLONOIDEA			Girault, 1915
70268	Syn	Genus	Encyrtidae	Encyrtinae		CHILONEURINUS			Mercet, 1921
70268	Syn	Genus	Encyrtidae	Encyrtinae		RICHARDSIUS			Alam, 1957
70268	Syn	Genus	Encyrtidae	Encyrtinae		METAPTERENCYRTUS			Tachikawa, 1963
70269	Valid	Species	Encyrtidae	Encyrtinae		Zaomma		lambinus	(Walker, 1838)	Encyrtus lambinus Walker, 1838	England, Ireland
70269	Syn	Species	Encyrtidae	Encyrtinae		Zaomma		microphagus	(Mayr, 1876, Chiloneurus)
70269	Syn	Species	Encyrtidae	Encyrtinae		Zaomma		euryclea	(Walker, 1844, Encyrtus)
70269	Syn	Species	Encyrtidae	Encyrtinae		Zaomma		diaspidinarum	(Howard, 1894, Chiloneurus)
70269	Syn	Species	Encyrtidae	Encyrtinae		Zaomma		pulchricornis	(Ashmead, 1905, Apterencyrtus)
70269.1	Syn	Species	Encyrtidae	Encyrtinae		Zaomma		aspidioti	(Girault, 1915, Aphidencyrtus)
70269.1	Syn	Species	Encyrtidae	Encyrtinae		Zaomma		brittanica	(Girault, 1915, Metallonoidea)
70269.1	Syn	Species	Encyrtidae	Encyrtinae		Zaomma		mayri	(Ruschka, 1915, Habrolepis)
70269.1	Syn	Species	Encyrtidae	Encyrtinae		Zaomma		thomsoniscae	(Alam, 1957, Apterencyrtus)
70269.1	Syn	Species	Encyrtidae	Encyrtinae		Zaomma		zonatus	(Alam, 1957, Apterencyrtus)
70269.1	Syn	Species	Encyrtidae	Encyrtinae		Zaomma		adeli	(Traboulsi, 1968, Apterencyrtus)
70270	Valid	Subfamily	Encyrtidae	Tetracneminae					Howard, 1892
70271	Valid	Genus	Encyrtidae	Tetracneminae		Aglyptus			Förster, 1856
70272	Valid	Species	Encyrtidae	Tetracneminae		Aglyptus		rufus	(Dalman, 1820)	Eupelmus rufus Dalman, 1820	England
70272	Syn	Species	Encyrtidae	Tetracneminae		Aglyptus		rufescens	(Nees, 1834, Eupelmus)
70272	Syn	Species	Encyrtidae	Tetracneminae		Aglyptus		lindus	(Walker, 1837, Encyrtus)
70272	Syn	Species	Encyrtidae	Tetracneminae		Aglyptus		rufus	(Dalman, 1802, Eupelmus)
70273	Valid	Genus	Encyrtidae	Tetracneminae		Anagyrus			Howard, 1896
70273	Syn	Genus	Encyrtidae	Tetracneminae		HETERARTHRELLUS			Howard, 1898
70273	Syn	Genus	Encyrtidae	Tetracneminae		EPIDINOCARSIS			Girault, 1913
70273	Syn	Genus	Encyrtidae	Tetracneminae		PARANUSIA			Brèthes, 1913
70273	Syn	Genus	Encyrtidae	Tetracneminae		PHILOPONECTROMA			Brèthes, 1913
70273	Syn	Genus	Encyrtidae	Tetracneminae		DOLIPHOCERAS			Mercet, 1921
70273.1	Syn	Genus	Encyrtidae	Tetracneminae		GYRANUSA			Mercet, 1921
70273.1	Syn	Genus	Encyrtidae	Tetracneminae		GYRANUSIA			Brèthes, 1921
70273.1	Syn	Genus	Encyrtidae	Tetracneminae		PROTANAGYRUS			Blanchard, 1940
70273.1	Syn	Genus	Encyrtidae	Tetracneminae		APOANAGYRUS			Compere, 1947
70273.1	Syn	Genus	Encyrtidae	Tetracneminae		ANATHRIX			Burks, 1952
70273.1	Syn	Genus	Encyrtidae	Tetracneminae		RHOPOMORPHUS			Ghesquière, 1958
70273.1	Syn	Genus	Encyrtidae	Tetracneminae		NESOANAGYRUS			Beardsley, 1969
70273.1	Syn	Genus	Encyrtidae	Tetracneminae		XIPHOMASTIX			De Santis, 1972
70273.1	Syn	Genus	Encyrtidae	Tetracneminae		CREMESINA			Noyes & Hayat, 1984
70273.1	Syn	Genus	Encyrtidae	Tetracneminae		TONGYUS			Noyes & Hayat, 1984
70274	Valid	Species	Encyrtidae	Tetracneminae		Anagyrus		aligarhensis	Agarwal & Alam, 1959		England	Added by Springate & Noyes (1990)	added
70274	Syn	Species	Encyrtidae	Tetracneminae		Anagyrus		diversicornis	Mercet, 1921
70274	Syn	Species	Encyrtidae	Tetracneminae		Anagyrus		?opacum	(Mercet, 1921, Philoponectroma)				?
70274	Syn	Species	Encyrtidae	Tetracneminae		Anagyrus		punctulatus	Agarwal & Alam, 1959
70274	Syn	Species	Encyrtidae	Tetracneminae		Anagyrus		punctulatus	Agarwal, 1965
70274	Syn	Species	Encyrtidae	Tetracneminae		Anagyrus		micans	Noyes, 2000
70275	Valid	Species	Encyrtidae	Tetracneminae		Anagyrus		belibus	(Walker, 1837)	Encyrtus belibus Walker, 1837	England, Wales, Ireland
70275	Syn	Species	Encyrtidae	Tetracneminae		Anagyrus		scyles	(Walker, 1837, Encyrtus)
70275	Syn	Species	Encyrtidae	Tetracneminae		Anagyrus		arene	(Walker, 1838, Encyrtus)
70275	Syn	Species	Encyrtidae	Tetracneminae		Anagyrus		barca	(Walker, 1838, Encyrtus)
70275	Syn	Species	Encyrtidae	Tetracneminae		Anagyrus		dores	(Walker, 1838, Encyrtus)
70275.1	Syn	Species	Encyrtidae	Tetracneminae		Anagyrus		elpis	(Walker, 1838, Encyrtus)
70275.1	Syn	Species	Encyrtidae	Tetracneminae		Anagyrus		mamertus	(Walker, 1846, Encyrtus)
70275.1	Syn	Species	Encyrtidae	Tetracneminae		Anagyrus		integralis	(Mercet, 1919, Pholidoceras)
70275.1	Syn	Species	Encyrtidae	Tetracneminae		Anagyrus		pseudococci	(Alam, 1957, Doliphoceras)
70275.1	Syn	Species	Encyrtidae	Tetracneminae		Anagyrus		varleyellus	(Ghesquière, 1958, Rhopomorphus)
70276	Valid	Species	Encyrtidae	Tetracneminae		Anagyrus		bohemanni	(Westwood, 1837)	Encyrtus bohemanni Westwood, 1837	England, Scotland
70276	Syn	Species	Encyrtidae	Tetracneminae		Anagyrus		quercicola	Mercet, 1921
70276	Syn	Species	Encyrtidae	Tetracneminae		Anagyrus		singularis	Hoffer, 1953
70276	Syn	Species	Encyrtidae	Tetracneminae		Anagyrus		mayri	(Ruschka, 1923, Blastothrix)
70277	Valid	Species	Encyrtidae	Tetracneminae		Anagyrus		bouceki	Hoffer, 1953		England, Wales	Added by Springate & Noyes (1990)	added
70278	Valid	Species	Encyrtidae	Tetracneminae		Anagyrus		novickyi	Hoffer, 1953		England, Wales,	Added by Springate & Noyes (1990)	added
70279	Valid	Species	Encyrtidae	Tetracneminae		Anagyrus		# pseudococci	(Girault, 1915)	Epidinocarsis pseudococci Girault, 1915		Introduced into greenhouses for biological control	#
70280	Valid	Species	Encyrtidae	Tetracneminae		Anagyrus		schoenherri	(Westwood, 1837)	Encyrtus schoenherri Westwood, 1837	England, Isle of Man
70280	Syn	Species	Encyrtidae	Tetracneminae		Anagyrus		alboclavatus	Ishii, 1928
70280	Syn	Species	Encyrtidae	Tetracneminae		Anagyrus		flavus	Ishii, 1928
70281	Valid	Species	Encyrtidae	Tetracneminae		Anagyrus		securicornis	Domenichini, 1953		England, Wales	Added by Springate & Noyes (1990)	added
70281	Syn	Species	Encyrtidae	Tetracneminae		Anagyrus		bohemicus	Hoffer, 1953
70281	Syn	Species	Encyrtidae	Tetracneminae		Anagyrus		sabulicola	(Hoffer, 1953, Gyranusa)
70282	Valid	Genus	Encyrtidae	Tetracneminae		Anomalicornia			Mercet, 1921
70283	Valid	Species	Encyrtidae	Tetracneminae		Anomalicornia		tenuicornis	Mercet, 1921		England, Wales
70283	Syn	Species	Encyrtidae	Tetracneminae		Anomalicornia		ruschkai	Mercet, 1922
70284	Valid	Genus	Encyrtidae	Tetracneminae		Anusia			Förster, 1856
70285	Valid	Species	Encyrtidae	Tetracneminae		Anusia		nasicornis	Förster, 1860		England, Ireland
70285	Syn	Species	Encyrtidae	Tetracneminae		Anusia		austriaca	Förster, 1860
70285	Syn	Species	Encyrtidae	Tetracneminae		Anusia		laevis	(Mercet, 1921, Doliphoceras)
70286	Valid	Genus	Encyrtidae	Tetracneminae		Charitopus			Förster, 1856
70286	Syn	Genus	Encyrtidae	Tetracneminae		LEPTORHOPALA			Motschulsky, 1863
70286	Syn	Genus	Encyrtidae	Tetracneminae		EUPELMOMORPHA			Girault, 1915
70286	Syn	Genus	Encyrtidae	Tetracneminae		DIVERSICORNIA			Mercet, 1916
70287	Valid	Species	Encyrtidae	Tetracneminae		Charitopus		fulviventris	Förster, 1860
70287	Syn	Species	Encyrtidae	Tetracneminae		Charitopus		pinicola	(Mercet, 1916, Diversicornia)
70288	Valid	Genus	Encyrtidae	Tetracneminae		Coccidoxenoides			Girault, 1915
70288	Syn	Genus	Encyrtidae	Tetracneminae		PAURIDIA			Timberlake, 1919
70289	Valid	Species	Encyrtidae	Tetracneminae		Coccidoxenoides		# perminutus	Girault, 1915			Introduced into greenhouses for biological control	#
70289	Syn	Species	Encyrtidae	Tetracneminae		Coccidoxenoides		peregrina	(Timberlake, 1919, Pauridia)
70289	Syn	Species	Encyrtidae	Tetracneminae		Coccidoxenoides		babindae	(Girault, 1922, Fulgoridicida)
70289	Syn	Species	Encyrtidae	Tetracneminae		Coccidoxenoides		ivorensis	(Risbec, 1955, Protyndarichus)
70290	Valid	Genus	Encyrtidae	Tetracneminae		Dinocarsis			Förster, 1856
70290	Syn	Genus	Encyrtidae	Tetracneminae		EUSCAPUS			Dahlbom, 1857
70291	Valid	Species	Encyrtidae	Tetracneminae		Dinocarsis		hemiptera	(Dalman, 1820)	Encyrtus hemipterus Dalman, 1820	England, Wales, Ireland
70291	Syn	Species	Encyrtidae	Tetracneminae		Dinocarsis		submontana	Hoffer, 1952
70292	Valid	Genus	Encyrtidae	Tetracneminae		Dusmetia			Mercet, 1921			Species of Dusmetia removed from the British and Irish list: [ceballosi Mercet, 1921] - recorded as British by Bouček (1977) without comment; no British or Irish specimens have come to light and this record was almost certainly an error.
70292	Syn	Genus	Encyrtidae	Tetracneminae		BACALUSA			Noyes & Hayat, 1984
70293	Valid	Species	Encyrtidae	Tetracneminae		Dusmetia		pulex	(Ruschka, 1923)	Blastothrix pulex Ruschka, 1923	England
70294	Valid	Genus	Encyrtidae	Tetracneminae		Ericydnus			Haliday, 1832
70294	Syn	Genus	Encyrtidae	Tetracneminae		GRANDORIELLA			Domenichini, 1952
70295	Valid	Species	Encyrtidae	Tetracneminae		Ericydnus		apterogenes	Mayr, 1876			Added by Graham (1991b)	added
70295	Syn	Species	Encyrtidae	Tetracneminae		Ericydnus		latiusculus	Thomson, 1876
70296	Valid	Species	Encyrtidae	Tetracneminae		Ericydnus		baleus	(Walker, 1838)	Encyrtus baleus Walker, 1838	England, Scotland, Wales
70297	Valid	Species	Encyrtidae	Tetracneminae		Ericydnus		sipylus	(Walker, 1837)	Encyrtus sipylus Walker, 1837	England, Ireland
70297	Syn	Species	Encyrtidae	Tetracneminae		Ericydnus		aemnestus	(Walker, 1850, Encyrtus)
70297	Syn	Species	Encyrtidae	Tetracneminae		Ericydnus		bicolor	Nikol'skaya, 1952
70297	Syn	Species	Encyrtidae	Tetracneminae		Ericydnus		basalis	(Förster, 1861, Encyrtus)
70297	Syn	Species	Encyrtidae	Tetracneminae		Ericydnus		atriceps	(Walker, 1872, Metallon)
70298	Valid	Species	Encyrtidae	Tetracneminae		Ericydnus		strigosus	(Nees, 1834)	Encyrtus strigosus Nees, 1834	England, Ireland
70299	Valid	Species	Encyrtidae	Tetracneminae		Ericydnus		ventralis	(Dalman, 1820)	Encyrtus ventralis Dalman, 1820	England, Ireland
70299	Syn	Species	Encyrtidae	Tetracneminae		Ericydnus		paludatus	Haliday, 1837
70299	Syn	Species	Encyrtidae	Tetracneminae		Ericydnus		dichrous	Mercet, 1921
70300	Valid	Genus	Encyrtidae	Tetracneminae		Gyranusoidea			Compere, 1947
70300	Syn	Genus	Encyrtidae	Tetracneminae		LEPTANUSIA			De Santis, 1964
70300	Syn	Genus	Encyrtidae	Tetracneminae		NEURANAGYRUS			Bouček, 1977
70300	Syn	Genus	Encyrtidae	Tetracneminae		THERENCYRTUS			Trjapitzin, 1977
70301	Valid	Species	Encyrtidae	Tetracneminae		Gyranusoidea		aphycoides	(Mercet, 1921)	Heterarthrellus aphycoides Mercet, 1921	England
70302	Valid	Genus	Encyrtidae	Tetracneminae		Leptomastidea			Mercet, 1916
70302	Syn	Genus	Encyrtidae	Tetracneminae		TANAOMASTIX			Timberlake, 1918
70303	Valid	Species	Encyrtidae	Tetracneminae		Leptomastidea		# abnormis	(Girault, 1915)	Paraleptomastix abnormis Girault, 1915	England	Introduced into greenhouses for biological control	#
70303	Syn	Species	Encyrtidae	Tetracneminae		Leptomastidea		aurantiaca	Mercet, 1916
70304	Valid	Species	Encyrtidae	Tetracneminae		Leptomastidea		bifasciata	(Mayr, 1876)	Blastothrix bifasciata Mayr, 1876	England
70305	Valid	Genus	Encyrtidae	Tetracneminae		Leptomastix			Förster, 1856
70305	Syn	Genus	Encyrtidae	Tetracneminae		STERRHOCOMA			Förster, 1856
70305	Syn	Genus	Encyrtidae	Tetracneminae		STENOTERYS			Thomson, 1876
70306	Valid	Species	Encyrtidae	Tetracneminae		Leptomastix		# dactylopii	Howard, 1885		England	Introduced into greenhouses for biological control	#
70306	Syn	Species	Encyrtidae	Tetracneminae		Leptomastix		superba	Silvestri, 1915
70306	Syn	Species	Encyrtidae	Tetracneminae		Leptomastix		longipennis	Mercet, 1927
70306	Syn	Species	Encyrtidae	Tetracneminae		Leptomastix		bifasciata	Compere, 1938
70306	Syn	Species	Encyrtidae	Tetracneminae		Leptomastix		tambourissae	Risbec, 1952
70307	Valid	Species	Encyrtidae	Tetracneminae		Leptomastix		epona	(Walker, 1844)	Encyrtus epona Walker, 1844	England
70307	Syn	Species	Encyrtidae	Tetracneminae		Leptomastix		orbitalis	(Thomson, 1876, Stenoterys)
70308	Valid	Genus	Encyrtidae	Tetracneminae		Mira			Schellenberg, 1803
70308	Syn	Genus	Encyrtidae	Tetracneminae		DICELLOCERAS			Menzel, 1855
70308	Syn	Genus	Encyrtidae	Tetracneminae		EURYSCAPUS			Förster, 1856
70308	Syn	Genus	Encyrtidae	Tetracneminae		LONCHOCERUS			Dahlbom, 1857
70308	Syn	Genus	Encyrtidae	Tetracneminae		EUZKADIA			Mercet, 1921
70309	Valid	Species	Encyrtidae	Tetracneminae		Mira		mucora	Schellenberg, 1803		England
70309	Syn	Species	Encyrtidae	Tetracneminae		Mira		macrocera	Schellenberg, 1803
70309	Syn	Species	Encyrtidae	Tetracneminae		Mira		platycerus	(Dalman, 1820, Encyrtus)
70309	Syn	Species	Encyrtidae	Tetracneminae		Mira		vibrans	(Menzel, 1855, Dicelloceras)
70310	Valid	Genus	Encyrtidae	Tetracneminae		Rhopus			Förster, 1856
70310	Syn	Genus	Encyrtidae	Tetracneminae		XANTHOENCYRTUS			Ashmead, 1902
70310	Syn	Genus	Encyrtidae	Tetracneminae		MIRASTYMACHUS			Girault, 1915
70310	Syn	Genus	Encyrtidae	Tetracneminae		SCELIOENCYRTUS			Girault, 1915
70310	Syn	Genus	Encyrtidae	Tetracneminae		PHOLIDOCERAS			Mercet, 1918
70310	Syn	Genus	Encyrtidae	Tetracneminae		PHOLIDOCERODES			Ferrière, 1955
70310.1	Syn	Genus	Encyrtidae	Tetracneminae		PLATYRHOPUS			Erdös, 1955
70310.1	Syn	Genus	Encyrtidae	Tetracneminae		HAMUSENCYRTUS			Subba Rao & Hayat, 1979
70310.1	Syn	Genus	Encyrtidae	Tetracneminae		NEOXANTHOENCYRTUS			Avasthi & Shafee, 1980
70311	Valid	Species	Encyrtidae	Tetracneminae		Rhopus		acaetes	(Walker, 1844)	Aphelinus acaetes Walker, 1844	England, Wales
70311	Syn	Species	Encyrtidae	Tetracneminae		Rhopus		jarli	(Kryger, 1943, Pholidoceras)
70312	Valid	Species	Encyrtidae	Tetracneminae		Rhopus		caris	(Walker, 1838)	Encyrtus caris Walker, 1838	England
70313	Valid	Species	Encyrtidae	Tetracneminae		Rhopus		piso	(Walker, 1838)	Encyrtus piso Walker, 1838	England, Ireland
70313	Syn	Species	Encyrtidae	Tetracneminae		Rhopus		donostiarrense	(Mercet, 1921, Doliphoceras)
70314	Valid	Species	Encyrtidae	Tetracneminae		Rhopus		semiapterus	(Mercet, 1921)	Pholidoceras semiaptera Mercet, 1921	England	Recorded as British by Herting (1972) and subsequently other authors; omitted by Bouček & Graham (1978)
70315	Valid	Species	Encyrtidae	Tetracneminae		Rhopus		sulphureus	(Westwood, 1837)	Encyrtus sulphureus Westwood, 1837	England
70315	Syn	Species	Encyrtidae	Tetracneminae		Rhopus		europaeus	(Girault, 1915, Mirastymachus)
70316	Valid	Genus	Encyrtidae	Tetracneminae		Tetracnemoidea			Howard, 1898
70316	Syn	Genus	Encyrtidae	Tetracneminae		TETRACNEMOPSIS			Ashmead, 1900
70316	Syn	Genus	Encyrtidae	Tetracneminae		ARHOPOIDEUS			Girault, 1915
70316	Syn	Genus	Encyrtidae	Tetracneminae		ECTROMELLA			Girault, 1915
70316	Syn	Genus	Encyrtidae	Tetracneminae		ANARHOPUS			Timberlake, 1929
70316	Syn	Genus	Encyrtidae	Tetracneminae		HUNGARIELLA			Erdös, 1946
70316.1	Syn	Genus	Encyrtidae	Tetracneminae		ANTIPODENCYRTUS			Kerrich, 1964
70316.1	Syn	Genus	Encyrtidae	Tetracneminae		ZEALANDENCYRTUS			Tachikawa & Valentine, 1971
70317	Valid	Species	Encyrtidae	Tetracneminae		Tetracnemoidea		# brevicornis	(Girault, 1915)	Arhopoideus brevicornis Girault, 1915	England	Added by Japoshvili & Noyes (2006). Probably introduced from Australia via The Netherlands and may not be established	#
70317	Syn	Species	Encyrtidae	Tetracneminae		Tetracnemoidea		pretiosa	(Timberlake, 1929, Tetracnemus)
70318	Valid	Genus	Encyrtidae	Tetracneminae		Tetracnemus			Westwood, 1837
70318	Syn	Genus	Encyrtidae	Tetracneminae		CALOCERINUS			Howard, 1892
70318	Syn	Genus	Encyrtidae	Tetracneminae		TETRACLADIA			Howard, 1892
70318	Syn	Genus	Encyrtidae	Tetracneminae		HENICOPYGUS			Ashmead, 1900
70318	Syn	Genus	Encyrtidae	Tetracneminae		TETRALOPHIDEA			Ashmead, 1900
70318	Syn	Genus	Encyrtidae	Tetracneminae		TETRALOPHIELLUS			Ashmead, 1900
70318.1	Syn	Genus	Encyrtidae	Tetracneminae		PARACALOCERINUS			Girault, 1915
70318.1	Syn	Genus	Encyrtidae	Tetracneminae		NEBAOCHARIS			Girault, 1916
70318.1	Syn	Genus	Encyrtidae	Tetracneminae		MASIA			Mercet, 1919
70318.1	Syn	Genus	Encyrtidae	Tetracneminae		ANUSIELLA			Mercet, 1923
70318.1	Syn	Genus	Encyrtidae	Tetracneminae		PLACOCERAS			Erdös, 1946
70318.1	Syn	Genus	Encyrtidae	Tetracneminae		COMPERENCYRTUS			De Santis, 1964
70319	Valid	Species	Encyrtidae	Tetracneminae		Tetracnemus		diversicornis	Westwood, 1837		England
70319	Syn	Species	Encyrtidae	Tetracneminae		Tetracnemus		pulchripennis	(Mercet, 1923, Masia)
8001	Valid	Family	Eucharitidae						Walker, 1846
8002	Valid	Subfamily	Eucharitidae	Eucharitinae					Walker, 1846
8003	Valid	Genus	Eucharitidae	Eucharitinae		Eucharis			Latreille, 1804
8003.01	Syn	Genus	Eucharitidae	Eucharitinae		PSILOGASTER			Blanchard, 1840
8003.02	Syn	Genus	Eucharitidae	Eucharitinae		PSILOGASTRELLUS			Ghesquière, 1946
8003.03	Syn	Genus	Eucharitidae	Eucharitinae		EUCHARISCA			Bouček, 1956
8004	Valid	Species	Eucharitidae	Eucharitinae		Eucharis		adscendens	(Fabricius, 1787)	Cynips adscendens Fabricius, 1787	England, Wales	Not found in Britain since 1907 (Ferrière & Kerrich, 1958) and probably extinct in this country.
8004.02	Syn	Species	Eucharitidae	Eucharitinae		Eucharis		kollari	Förster, 1859
18001	Valid	Family	Eulophidae						Westwood, 1829			Graham (1967) gives some distribution data for a number of species.
18002	Valid	Subfamily	Eulophidae	Entedoninae					Förster, 1856
18003	Valid	Genus	Eulophidae	Entedoninae		Achrysocharoides			Girault, 1913
18003	Syn	Genus	Eulophidae	Entedoninae		ENAYSMA			Delucchi, 1954
18004	Valid	Species	Eulophidae	Entedoninae		Achrysocharoides		acerianus	(Askew, 1974)	Enaysma aceriana Askew, 1974
18006	Valid	Species	Eulophidae	Entedoninae		Achrysocharoides		atys	(Walker, 1839)	Entedon atys Walker, 1839	England, Scotland
18006	Syn	Species	Eulophidae	Entedoninae		Achrysocharoides		aenea	(Delucchi, 1956, Enaysma)
18007	Valid	Species	Eulophidae	Entedoninae		Achrysocharoides		?buekkensis	(Erdös, 1958)	Chrysocharis buekkensis Erdös, 1958	England	Askew and Ruse (1974) note British specimens that may be buekkensis - record needs confirmation.	?
18008	Valid	Species	Eulophidae	Entedoninae		Achrysocharoides		butus	(Walker, 1839)	Entedon butus Walker, 1839	England, Wales
18008	Syn	Species	Eulophidae	Entedoninae		Achrysocharoides		septentrionalis	(Delucchi, 1957, Enaysma)
18009	Valid	Species	Eulophidae	Entedoninae		Achrysocharoides		carpini	Bryan, 1980
18010	Valid	Species	Eulophidae	Entedoninae		Achrysocharoides		cilla	(Walker, 1839)	Entedon cilla Walker, 1839	England
18010	Syn	Species	Eulophidae	Entedoninae		Achrysocharoides		leucobates	(Ratzeburg, 1848, Elachestus)
18010	Syn	Species	Eulophidae	Entedoninae		Achrysocharoides		chrysostomus	(Thomson, 1878, Derostenus)
18011	Valid	Species	Eulophidae	Entedoninae		Achrysocharoides		insignitellae	(Erdös, 1966)	Chrysocharis insignitellae Erdös, 1966			omitted
18012	Valid	Species	Eulophidae	Entedoninae		Achrysocharoides		latreillii	(Curtis, 1826)	Eulophus latreillii Curtis, 1826	England, Scotland
18013	Valid	Species	Eulophidae	Entedoninae		Achrysocharoides		niveipes	(Thomson, 1878)	Derostenus niveipes Thomson, 1878	England
18014	Valid	Species	Eulophidae	Entedoninae		Achrysocharoides		platanoidae	Hansson & Shevtsova, 2010		England	Added by Hansson & Shevtsova (2010).	added
18015	Valid	Species	Eulophidae	Entedoninae		Achrysocharoides		splendens	(Delucchi, 1954)	Enaysma splendens Delucchi, 1954	England
18016	Valid	Species	Eulophidae	Entedoninae		Achrysocharoides		suprafolius	(Askew, 1974)	Enaysma suprafolia Askew, 1974
18017	Valid	Species	Eulophidae	Entedoninae		Achrysocharoides		zwoelferi	(Delucchi, 1954)	Enaysma zwoelferi Delucchi, 1954	England, Scotland
18018	Valid	Genus	Eulophidae	Entedoninae		Asecodes			Förster, 1856
18018	Syn	Genus	Eulophidae	Entedoninae		GANAHLIA			Dalla Torre, 1897
18018	Syn	Genus	Eulophidae	Entedoninae		TELEOPTERUS			Silvestri, 1914
18018	Syn	Genus	Eulophidae	Entedoninae		METASECODES			Erdös, 1955
18018	Syn	Genus	Eulophidae	Entedoninae		DESMATOCHARIS			Graham, 1959
18019	Valid	Species	Eulophidae	Entedoninae		Asecodes		congruens	(Nees, 1834)	Eulophus congruens Nees, 1834	England, Scotland, Ireland
18019	Syn	Species	Eulophidae	Entedoninae		Asecodes		coronis	(Walker, 1838, Cirrospilus)
18019	Syn	Species	Eulophidae	Entedoninae		Asecodes		eudora	(Walker, 1838, Cirrospilus)
18019	Syn	Species	Eulophidae	Entedoninae		Asecodes		lycomedes	(Walker, 1838, Cirrospilus)
18019	Syn	Species	Eulophidae	Entedoninae		Asecodes		orelia	(Walker, 1838, Cirrospilus)
18019.1	Syn	Species	Eulophidae	Entedoninae		Asecodes		procles	(Walker, 1838, Cirrospilus)
18019.1	Syn	Species	Eulophidae	Entedoninae		Asecodes		thione	(Walker, 1839, Pteroptrix)
18019.1	Syn	Species	Eulophidae	Entedoninae		Asecodes		fuscipes	Förster, 1861
18019.1	Syn	Species	Eulophidae	Entedoninae		Asecodes		nitens	Förster, 1861
18019.1	Syn	Species	Eulophidae	Entedoninae		Asecodes		orbatum	(Szelényi, 1978, Eugerium)
18020	Valid	Species	Eulophidae	Entedoninae		Asecodes		delucchii	(Bouček, 1971)	Teleopterus delucchii Bouček, 1971	England
18021	Valid	Species	Eulophidae	Entedoninae		Asecodes		erxias	(Walker, 1848)	Entedon erxias Walker, 1848	England, Wales, Ireland
18021	Syn	Species	Eulophidae	Entedoninae		Asecodes		scutellatus	(Ferrière, 1952, Omphale)
18021	Syn	Species	Eulophidae	Entedoninae		Asecodes		bicolor	(Erdös, 1955, Metasecodes)
18022	Valid	Species	Eulophidae	Entedoninae		Asecodes		hyperion	Graham, 1963		England, Wales
18023	Valid	Species	Eulophidae	Entedoninae		Asecodes		lagus	(Walker, 1838)	Cirrospilus lagus Walker, 1838	England
18023	Syn	Species	Eulophidae	Entedoninae		Asecodes		agamedes	(Walker, 1839, Entedon)
18024	Valid	Species	Eulophidae	Entedoninae		Asecodes		lucens	(Nees, 1834)	Eulophus lucens Nees, 1834	England, Scotland, Ireland
18024	Syn	Species	Eulophidae	Entedoninae		Asecodes		chthonia	(Walker, 1839, Entedon)
18024	Syn	Species	Eulophidae	Entedoninae		Asecodes		mento	(Walker, 1839, Entedon)
18024	Syn	Species	Eulophidae	Entedoninae		Asecodes		metagenes	(Walker, 1848, Entedon)
18024	Syn	Species	Eulophidae	Entedoninae		Asecodes		parviclava	(Thomson, 1878, Derostenus)
18025	Valid	Genus	Eulophidae	Entedoninae		Ceranisus			Walker, 1842
18025	Syn	Genus	Eulophidae	Entedoninae		THRIPOCTENUS			Crawford, 1911
18025	Syn	Genus	Eulophidae	Entedoninae		EPOMPHALE			Girault, 1915
18025	Syn	Genus	Eulophidae	Entedoninae		URFACUS			Doganlar, 2003
18025	Syn	Genus	Eulophidae	Entedoninae		GAZIANTEPUS			Doganlar & Doganlar, 2013
18025	Syn	Genus	Eulophidae	Entedoninae		GUELSENIA			Doganlar & Doganlar, 2013
18025.1	Syn	Genus	Eulophidae	Entedoninae		SERGUEICUS			Doganlar & Doganlar, 2013
18028	Valid	Species	Eulophidae	Entedoninae		Ceranisus		lepidotus	Graham, 1963		England
18029	Valid	Species	Eulophidae	Entedoninae		Ceranisus		menes	(Walker, 1839)	Pteroptrix menes Walker, 1839
18029	Syn	Species	Eulophidae	Entedoninae		Ceranisus		brui	(Vuillet, 1914, Thripoctenus)
18029	Syn	Species	Eulophidae	Entedoninae		Ceranisus		vinctus	(Gahan, 1932, Thripoctenus)
18029	Syn	Species	Eulophidae	Entedoninae		Ceranisus		rosilloi	De Santis, 1961
18030	Valid	Species	Eulophidae	Entedoninae		Ceranisus		pacuvius	(Walker, 1838)	Cirrospilus pacuvius Walker, 1838	England
18030	Syn	Species	Eulophidae	Entedoninae		Ceranisus		acestor	(Walker, 1839, Entedon)
18030	Syn	Species	Eulophidae	Entedoninae		Ceranisus		aculeo	(Walker, 1848, Diglyphus)
18030	Syn	Species	Eulophidae	Entedoninae		Ceranisus		clavicornis	(Thomson, 1878, Derostenus)
18030	Syn	Species	Eulophidae	Entedoninae		Ceranisus		kutteri	(Ferrière, 1936, Thripoctenus)
18031	Valid	Species	Eulophidae	Entedoninae		Ceranisus		planitianus	Erdös, 1966
18033	Valid	Genus	Eulophidae	Entedoninae		Chrysocharis			Förster, 1856
18033	Syn	Genus	Eulophidae	Entedoninae		EUOPHTHALMOMYIA			Ashmead, 1904
18033	Syn	Genus	Eulophidae	Entedoninae		NESOMYIA			Ashmead, 1904
18033	Syn	Genus	Eulophidae	Entedoninae		ZAOMMOMYIA			Ashmead, 1904
18033	Syn	Genus	Eulophidae	Entedoninae		OMPHALCHRYSOCHARIS			Girault, 1917
18033	Syn	Genus	Eulophidae	Entedoninae		RHICNOPELTOIDEA			Girault, 1917
18033.1	Syn	Genus	Eulophidae	Entedoninae		EUPARACRIAS			Brèthes, 1923
18033.1	Syn	Genus	Eulophidae	Entedoninae		PHYTOMYZOPHAGA			Brèthes, 1923
18033.1	Syn	Genus	Eulophidae	Entedoninae		KRATOCHVILIANA			Malac, 1943
18033.1	Syn	Genus	Eulophidae	Entedoninae		EPILAMPSIS			Delucchi, 1954
18034	Valid	Species	Eulophidae	Entedoninae		Chrysocharis		acoris	(Walker, 1839)	Entedon acoris Walker, 1839	England, Scotland
18034	Syn	Species	Eulophidae	Entedoninae		Chrysocharis		tamus	(Walker, 1839, Entedon)
18034	Syn	Species	Eulophidae	Entedoninae		Chrysocharis		incerta	Yoshimoto, 1973
18035	Valid	Species	Eulophidae	Entedoninae		Chrysocharis		acutigaster	Hansson, 1985
18036	Valid	Species	Eulophidae	Entedoninae		Chrysocharis		albicoxis	Erdös, 1958		England
18037	Valid	Species	Eulophidae	Entedoninae		Chrysocharis		amanus	(Walker, 1839)	Entedon amanus Walker, 1839
18037	Syn	Species	Eulophidae	Entedoninae		Chrysocharis		varus	(Walker, 1839, Entedon)
18037	Syn	Species	Eulophidae	Entedoninae		Chrysocharis		nepticularum	Erdös, 1954
18037	Syn	Species	Eulophidae	Entedoninae		Chrysocharis		sanguisorbae	Erdös, 1961
18037	Syn	Species	Eulophidae	Entedoninae		Chrysocharis		aceris	Erdös, 1966
18038	Valid	Species	Eulophidae	Entedoninae		Chrysocharis		amasis	(Walker, 1839)	Entedon amasis Walker, 1839	England
18038	Syn	Species	Eulophidae	Entedoninae		Chrysocharis		aurifrons	(Thomson, 1878, Derostenus)
18038	Syn	Species	Eulophidae	Entedoninae		Chrysocharis		icetas	(Walker, 1848, Entedon)
18038	Syn	Species	Eulophidae	Entedoninae		Chrysocharis		larina	(Walker, 1839, Entedon)
18039	Valid	Species	Eulophidae	Entedoninae		Chrysocharis		amyite	(Walker, 1839)	Entedon amyite Walker, 1839	England
18039	Syn	Species	Eulophidae	Entedoninae		Chrysocharis		filicornis	(Thomson, 1878, Derostenus)
18039	Syn	Species	Eulophidae	Entedoninae		Chrysocharis		brevis	Delucchi, 1954
18039	Syn	Species	Eulophidae	Entedoninae		Chrysocharis		seiuncta	Delucchi, 1954
18039	Syn	Species	Eulophidae	Entedoninae		Chrysocharis		bellincus	Yoshimoto, 1973
18040	Valid	Species	Eulophidae	Entedoninae		Chrysocharis		antoni	Hansson, 1985			NHM, det. C. Hansson, added here	added
18041	Valid	Species	Eulophidae	Entedoninae		Chrysocharis		argyropezae	Graham, 1963		England, Ireland
18042	Valid	Species	Eulophidae	Entedoninae		Chrysocharis		assis	(Walker, 1839)	Entedon assis Walker, 1839	England
18042	Syn	Species	Eulophidae	Entedoninae		Chrysocharis		orientalis	(Girault, 1917, Omphalchrysocharis)
18043	Valid	Species	Eulophidae	Entedoninae		Chrysocharis		budensis	Erdös, 1954			Added by Askew (1984b)	added
18044	Valid	Species	Eulophidae	Entedoninae		Chrysocharis		chlorus	Graham, 1963		England
18044	Syn	Species	Eulophidae	Entedoninae		Chrysocharis		graminearum	(Szelényi & Szöcs, 1976, Neochrysocharis)
18045	Valid	Species	Eulophidae	Entedoninae		Chrysocharis		collaris	Graham, 1963		England, Scotland
18046	Valid	Species	Eulophidae	Entedoninae		Chrysocharis		crassiscapus	(Thomson, 1878)	Derostenus crassiscapus Thomson, 1878	England
18046	Syn	Species	Eulophidae	Entedoninae		Chrysocharis		mallochi	Gahan, 1917
18046	Syn	Species	Eulophidae	Entedoninae		Chrysocharis		sulcatus	(Erdös, 1954, Derostenus)
18047	Valid	Species	Eulophidae	Entedoninae		Chrysocharis		elongata	(Thomson, 1878)	Derostenus elongatus Thomson, 1878	England
18047	Syn	Species	Eulophidae	Entedoninae		Chrysocharis		pontaniae	Askew & Kopelke, 1989
18048	Valid	Species	Eulophidae	Entedoninae		Chrysocharis		entedonoides	(Walker, 1872)	Eulophus entedonoides Walker, 1872	England
18048	Syn	Species	Eulophidae	Entedoninae		Chrysocharis		albicans	Delucchi, 1954
18049	Valid	Species	Eulophidae	Entedoninae		Chrysocharis		eurynota	Graham, 1963		England
18050	Valid	Species	Eulophidae	Entedoninae		Chrysocharis		gemma	(Walker, 1839)	Entedon gemma Walker, 1839	England
18050	Syn	Species	Eulophidae	Entedoninae		Chrysocharis		proclea	(Walker, 1839, Entedon)
18050	Syn	Species	Eulophidae	Entedoninae		Chrysocharis		centralis	(Walker, 1872, Eulophus)
18051	Valid	Species	Eulophidae	Entedoninae		Chrysocharis		idyia	(Walker, 1839)	Entedon idyia Walker, 1839	England
18051	Syn	Species	Eulophidae	Entedoninae		Chrysocharis		pontinus	(Walker, 1839, Entedon)
18051	Syn	Species	Eulophidae	Entedoninae		Chrysocharis		iriarte	(Walker, 1848, Gastrancistrus)
18051	Syn	Species	Eulophidae	Entedoninae		Chrysocharis		heterotomus	(Thomson, 1878, Derostenus)
18052	Valid	Species	Eulophidae	Entedoninae		Chrysocharis		illustris	Graham, 1963		England, Scotland
18053	Valid	Species	Eulophidae	Entedoninae		Chrysocharis		laomedon	(Walker, 1839)	Entedon laomedon Walker, 1839	England, Scotland, Wales
18053	Syn	Species	Eulophidae	Entedoninae		Chrysocharis		parsodes	(Walker, 1839, Entedon)
18053	Syn	Species	Eulophidae	Entedoninae		Chrysocharis		sartamus	(Walker, 1839, Entedon)
18053	Syn	Species	Eulophidae	Entedoninae		Chrysocharis		albiceps	(Delucchi, 1954, Epilampsis)
18053	Syn	Species	Eulophidae	Entedoninae		Chrysocharis		coxalis	(Delucchi, 1956, Epilampsis)
18053.1	Syn	Species	Eulophidae	Entedoninae		Chrysocharis		hirsutiventris	Yoshimoto, 1973
18053.1	Syn	Species	Eulophidae	Entedoninae		Chrysocharis		yoshimotoi	Doganlar, 1980
18054	Valid	Species	Eulophidae	Entedoninae		Chrysocharis		laricinellae	(Ratzeburg, 1848)	Entedon laricinellae Ratzeburg, 1848	England, Wales
18054	Syn	Species	Eulophidae	Entedoninae		Chrysocharis		?ocyalus	(Walker, 1839, Entedon)				?
18055	Valid	Species	Eulophidae	Entedoninae		Chrysocharis		liriomyzae	Delucchi, 1954		England, Scotland
18055	Syn	Species	Eulophidae	Entedoninae		Chrysocharis		punctifacies	Delucchi, 1954
18055	Syn	Species	Eulophidae	Entedoninae		Chrysocharis		foveata	Szelényi, 1981
18056	Valid	Species	Eulophidae	Entedoninae		Chrysocharis		mediana	Förster, 1861		England
18056	Syn	Species	Eulophidae	Entedoninae		Chrysocharis		subpolita	Erdös, 1958
18056	Syn	Species	Eulophidae	Entedoninae		Chrysocharis		levipectus	Yoshimoto, 1973
18057	Valid	Species	Eulophidae	Entedoninae		Chrysocharis		moravica	(Malac, 1943)	Kratochviliana moravica Malac, 1943
18058	Valid	Species	Eulophidae	Entedoninae		Chrysocharis		nautius	(Walker, 1846)	Entedon nautius Walker, 1846	England
18058	Syn	Species	Eulophidae	Entedoninae		Chrysocharis		deciduae	(Delucchi, 1954, Epilampsis)
18059	Valid	Species	Eulophidae	Entedoninae		Chrysocharis		nephereus	(Walker, 1839)	Entedon nephereus Walker, 1839	England, Scotland
18059	Syn	Species	Eulophidae	Entedoninae		Chrysocharis		erigone	(Walker, 1839, Entedon)
18059	Syn	Species	Eulophidae	Entedoninae		Chrysocharis		inarus	(Walker, 1839, Entedon)
18059	Syn	Species	Eulophidae	Entedoninae		Chrysocharis		matho	(Walker, 1839, Entedon)
18059	Syn	Species	Eulophidae	Entedoninae		Chrysocharis		metella	(Walker, 1839, Entedon)
18059.1	Syn	Species	Eulophidae	Entedoninae		Chrysocharis		nautes	(Walker, 1839, Entedon)
18059.1	Syn	Species	Eulophidae	Entedoninae		Chrysocharis		orchestis	(Ratzeburg, 1844, Eulophus)
18059.1	Syn	Species	Eulophidae	Entedoninae		Chrysocharis		laetus	(Ratzeburg, 1848, Entedon)
18059.1	Syn	Species	Eulophidae	Entedoninae		Chrysocharis		sauros	(Walker, 1848, Entedon)
18059.1	Syn	Species	Eulophidae	Entedoninae		Chrysocharis		auronitens	(Ratzeburg, 1852, Entedon)
18059.1	Syn	Species	Eulophidae	Entedoninae		Chrysocharis		obscurinervis	Bukovskii, 1938
18059.1	Syn	Species	Eulophidae	Entedoninae		Chrysocharis		orchestidis	Bukovskii, 1938
18059.1	Syn	Species	Eulophidae	Entedoninae		Chrysocharis		smirnovi	Bukovskii, 1938
18059.1	Syn	Species	Eulophidae	Entedoninae		Chrysocharis		gunholdi	(Delucchi, 1954, Epilampsis)
18059.1	Syn	Species	Eulophidae	Entedoninae		Chrysocharis		laevigata	(Delucchi, 1954, Epilampsis)
18059.2	Syn	Species	Eulophidae	Entedoninae		Chrysocharis		tadici	(Delucchi, 1954, Epilampsis)
18059.2	Syn	Species	Eulophidae	Entedoninae		Chrysocharis		cuspidigaster	Yoshimoto, 1973
18059.2	Syn	Species	Eulophidae	Entedoninae		Chrysocharis		truncatipennis	Yoshimoto, 1973
18059.2	Syn	Species	Eulophidae	Entedoninae		Chrysocharis		elmaellae	Doganlar, 1980
18060	Valid	Species	Eulophidae	Entedoninae		Chrysocharis		nigricrus	(Thomson, 1878)	Derostenus nigricrus Thomson, 1878
18061	Valid	Species	Eulophidae	Entedoninae		Chrysocharis		nitetis	(Walker, 1839)	Entedon nitetis Walker, 1839	England
18061	Syn	Species	Eulophidae	Entedoninae		Chrysocharis		boops	(Thomson, 1878, Derostenus)
18061	Syn	Species	Eulophidae	Entedoninae		Chrysocharis		novellus	(Walker, 1839, Entedon)
18061	Syn	Species	Eulophidae	Entedoninae		Chrysocharis		elegantissima	(Girault, 1917, Chrysocharomyia)
18061	Syn	Species	Eulophidae	Entedoninae		Chrysocharis		milleri	Yoshimoto, 1973
18062	Valid	Species	Eulophidae	Entedoninae		Chrysocharis		nitidifrons	Graham, 1963		England, Ireland
18063	Valid	Species	Eulophidae	Entedoninae		Chrysocharis		orbicularis	(Nees, 1834)	Elachestus orbicularis Nees, 1834	England, Scotland
18063	Syn	Species	Eulophidae	Entedoninae		Chrysocharis		abrota	(Walker, 1839, Entedon)
18063	Syn	Species	Eulophidae	Entedoninae		Chrysocharis		altadas	(Walker, 1839, Entedon)
18063	Syn	Species	Eulophidae	Entedoninae		Chrysocharis		charaxus	(Walker, 1839, Entedon)
18063	Syn	Species	Eulophidae	Entedoninae		Chrysocharis		eutropius	(Walker, 1839, Entedon)
18063.1	Syn	Species	Eulophidae	Entedoninae		Chrysocharis		lycoris	(Walker, 1839, Entedon)
18063.1	Syn	Species	Eulophidae	Entedoninae		Chrysocharis		naenia	(Walker, 1839, Entedon)
18063.1	Syn	Species	Eulophidae	Entedoninae		Chrysocharis		nurscia	(Walker, 1848, Entedon)
18063.1	Syn	Species	Eulophidae	Entedoninae		Chrysocharis		facialis	Förster, 1861
18063.1	Syn	Species	Eulophidae	Entedoninae		Chrysocharis		punctifrons	(Thomson, 1878, Derostenus)
18064	Valid	Species	Eulophidae	Entedoninae		Chrysocharis		pallipes	(Nees, 1834)	Elachestus pallipes Nees, 1834	England, Scotland, Wales
18064	Syn	Species	Eulophidae	Entedoninae		Chrysocharis		alphenus	(Walker, 1839, Entedon)
18064	Syn	Species	Eulophidae	Entedoninae		Chrysocharis		chilo	(Walker, 1839, Entedon)
18064	Syn	Species	Eulophidae	Entedoninae		Chrysocharis		lycambes	(Walker, 1839, Entedon)
18064	Syn	Species	Eulophidae	Entedoninae		Chrysocharis		parmys	(Walker, 1839, Entedon)
18064.1	Syn	Species	Eulophidae	Entedoninae		Chrysocharis		petiolata	Förster, 1861
18064.1	Syn	Species	Eulophidae	Entedoninae		Chrysocharis		petiolatus	(Thomson, 1878, Derostenus)
18064.1	Syn	Species	Eulophidae	Entedoninae		Chrysocharis		pallidipes	(Dalla Torre, 1898, Elachistus)
18065	Valid	Species	Eulophidae	Entedoninae		Chrysocharis		pentheus	(Walker, 1839)	Entedon pentheus Walker, 1839	England, Wales
18065	Syn	Species	Eulophidae	Entedoninae		Chrysocharis		ergetelis	(Walker, 1848, Entedon)
18065	Syn	Species	Eulophidae	Entedoninae		Chrysocharis		pallipes	(Gahan, 1917, Derostenus)
18065	Syn	Species	Eulophidae	Entedoninae		Chrysocharis		mirabilis	(Sundby, 1957, Epilampsis)
18065	Syn	Species	Eulophidae	Entedoninae		Chrysocharis		aquilegiae	Erdös, 1961
18066	Valid	Species	Eulophidae	Entedoninae		Chrysocharis		phryne	(Walker, 1839)	Entedon phryne Walker, 1839	England
18066	Syn	Species	Eulophidae	Entedoninae		Chrysocharis		scutellaris	(Thomson, 1878, Derostenus)
18067	Valid	Species	Eulophidae	Entedoninae		Chrysocharis		pilicoxa	(Thomson, 1878)	Derostenus pilicoxa Thomson, 1878	England, Scotland
18068	Valid	Species	Eulophidae	Entedoninae		Chrysocharis		pilosa	Delucchi, 1954			Added by Godfray & Askew (2013)	added
18069	Valid	Species	Eulophidae	Entedoninae		Chrysocharis		polyzo	(Walker, 1839)	Entedon polyzo Walker, 1839	England, Scotland
18069	Syn	Species	Eulophidae	Entedoninae		Chrysocharis		acerbas	(Walker, 1839, Entedon)
18069	Syn	Species	Eulophidae	Entedoninae		Chrysocharis		enephes	(Walker, 1839, Entedon)
18069	Syn	Species	Eulophidae	Entedoninae		Chrysocharis		leucippus	(Walker, 1839, Entedon)
18069	Syn	Species	Eulophidae	Entedoninae		Chrysocharis		palustris	(Goureau, 1851, Omphale)
18069.1	Syn	Species	Eulophidae	Entedoninae		Chrysocharis		thomsoni	(Crawford, 1913, Entedon)
18069.1	Syn	Species	Eulophidae	Entedoninae		Chrysocharis		depressa	Delucchi, 1954
18069.1	Syn	Species	Eulophidae	Entedoninae		Chrysocharis		plana	Delucchi, 1954
18070	Valid	Species	Eulophidae	Entedoninae		Chrysocharis		prodice	(Walker, 1839)	Entedon prodice Walker, 1839	England, Scotland, Wales
18070	Syn	Species	Eulophidae	Entedoninae		Chrysocharis		daunus	(Walker, 1839, Entedon)
18070	Syn	Species	Eulophidae	Entedoninae		Chrysocharis		thoe	(Walker, 1839, Entedon)
18070	Syn	Species	Eulophidae	Entedoninae		Chrysocharis		coedicius	(Walker, 1846, Entedon)
18070	Syn	Species	Eulophidae	Entedoninae		Chrysocharis		temena	(Walker, 1848, Entedon)
18070.1	Syn	Species	Eulophidae	Entedoninae		Chrysocharis		latipennis	(Thomson, 1878, Derostenus)
18070.1	Syn	Species	Eulophidae	Entedoninae		Chrysocharis		salutaris	(Crosby, 1911, Derostenus)
18070.1	Syn	Species	Eulophidae	Entedoninae		Chrysocharis		stipitis	Yoshimoto, 1973
18070.1	Syn	Species	Eulophidae	Entedoninae		Chrysocharis		duriceps	Szelényi, 1979
18071	Valid	Species	Eulophidae	Entedoninae		Chrysocharis		pubens	Delucchi, 1954		England
18071	Syn	Species	Eulophidae	Entedoninae		Chrysocharis		latifrons	Gijswijt, 1965
18072	Valid	Species	Eulophidae	Entedoninae		Chrysocharis		pubicornis	(Zetterstedt, 1838)	Entedon pubicornis Zetterstedt, 1838	England, Wales
18072	Syn	Species	Eulophidae	Entedoninae		Chrysocharis		punctellus	(Zetterstedt, 1838, Entedon)
18072	Syn	Species	Eulophidae	Entedoninae		Chrysocharis		aesopus	(Walker, 1839, Entedon)
18072	Syn	Species	Eulophidae	Entedoninae		Chrysocharis		amyrtaeus	(Walker, 1839, Entedon)
18072	Syn	Species	Eulophidae	Entedoninae		Chrysocharis		cydon	(Walker, 1839, Entedon)
18072.1	Syn	Species	Eulophidae	Entedoninae		Chrysocharis		eropus	(Walker, 1839, Entedon)
18072.1	Syn	Species	Eulophidae	Entedoninae		Chrysocharis		syma	(Walker, 1839, Entedon)
18072.1	Syn	Species	Eulophidae	Entedoninae		Chrysocharis		hersilia	(Walker, 1840, Entedon)
18072.1	Syn	Species	Eulophidae	Entedoninae		Chrysocharis		adreus	(Walker, 1848, Entedon)
18072.1	Syn	Species	Eulophidae	Entedoninae		Chrysocharis		femoralis	Förster, 1861
18072.1	Syn	Species	Eulophidae	Entedoninae		Chrysocharis		aeneiscapus	(Thomson, 1878, Derostenus)
18072.1	Syn	Species	Eulophidae	Entedoninae		Chrysocharis		avellanae	Erdös, 1961
18072.1	Syn	Species	Eulophidae	Entedoninae		Chrysocharis		bipicturata	Szelényi, 1977
18072.1	Syn	Species	Eulophidae	Entedoninae		Chrysocharis		asclepiadeae	Szelényi, 1979
18072.1	Syn	Species	Eulophidae	Entedoninae		Chrysocharis		tranquilla	Szelényi, 1981
18073	Valid	Species	Eulophidae	Entedoninae		Chrysocharis		purpurea	Bukowski, 1938		England
18073	Syn	Species	Eulophidae	Entedoninae		Chrysocharis		phyllotomae	(Delucchi, 1954, Epilampsis)
18073	Syn	Species	Eulophidae	Entedoninae		Chrysocharis		kumatai	(Kamijo, 1960, Epilampsis)
18074	Valid	Species	Eulophidae	Entedoninae		Chrysocharis		submutica	Graham, 1963		England
18075	Valid	Species	Eulophidae	Entedoninae		Chrysocharis		truncatula	Graham, 1963		England
18076	Valid	Species	Eulophidae	Entedoninae		Chrysocharis		viridis	(Nees, 1834)	Elachestus viridis Nees, 1834	England, Scotland
18076	Syn	Species	Eulophidae	Entedoninae		Chrysocharis		subauratus	(Nees, 1834, Elachestus)
18076	Syn	Species	Eulophidae	Entedoninae		Chrysocharis		afranius	(Walker, 1839, Entedon)
18076	Syn	Species	Eulophidae	Entedoninae		Chrysocharis		aso	(Walker, 1839, Entedon)
18076	Syn	Species	Eulophidae	Entedoninae		Chrysocharis		bibulus	(Walker, 1839, Entedon)
18076.1	Syn	Species	Eulophidae	Entedoninae		Chrysocharis		calitor	(Walker, 1839, Entedon)
18076.1	Syn	Species	Eulophidae	Entedoninae		Chrysocharis		melaenis	(Walker, 1839, Entedon)
18076.1	Syn	Species	Eulophidae	Entedoninae		Chrysocharis		tanis	(Walker, 1839, Entedon)
18076.1	Syn	Species	Eulophidae	Entedoninae		Chrysocharis		thersamon	(Walker, 1839, Entedon)
18076.1	Syn	Species	Eulophidae	Entedoninae		Chrysocharis		viridicoxis	Förster, 1861
18076.1	Syn	Species	Eulophidae	Entedoninae		Chrysocharis		punctiscapus	(Thomson, 1878, Derostenus)
18076.1	Syn	Species	Eulophidae	Entedoninae		Chrysocharis		pallidipes	(Ashmead, 1904, Euophthalmomyia)
18076.1	Syn	Species	Eulophidae	Entedoninae		Chrysocharis		appendigaster	(Masi, 1952, Derostenus)
18076.1	Syn	Species	Eulophidae	Entedoninae		Chrysocharis		albula	Delucchi, 1954
18077	Valid	Genus	Eulophidae	Entedoninae		Chrysonotomyia			Ashmead, 1904
18077	Syn	Genus	Eulophidae	Entedoninae		NEOCHRYSOCHARELLA			Dodd, 1915
18077	Syn	Genus	Eulophidae	Entedoninae		RUBENSTEINA			Girault, 1934
18077	Syn	Genus	Eulophidae	Entedoninae		MOSERINA			Delucchi, 1962
18077	Syn	Genus	Eulophidae	Entedoninae		LADNA			Bouček, 1988
18077	Syn	Genus	Eulophidae	Entedoninae		CALLIFRONS			Schauff, Yoshimoto & Hansson, 1994
18078	Valid	Species	Eulophidae	Entedoninae		Chrysonotomyia		germanicus	(Erdös, 1956)	Halochariessa germanica Erdös, 1956	England
18079	Valid	Genus	Eulophidae	Entedoninae		Closterocerus			Westwood, 1833
18079	Syn	Genus	Eulophidae	Entedoninae		ACHRYSOCHARELLA			Girault, 1913
18079	Syn	Genus	Eulophidae	Entedoninae		ACHRYSOCHARIS			Girault, 1913
18079	Syn	Genus	Eulophidae	Entedoninae		CHRYSOCHARELLA			Girault, 1913
18079	Syn	Genus	Eulophidae	Entedoninae		PSEUDOCHRYSOCHARIS			Girault, 1913
18079	Syn	Genus	Eulophidae	Entedoninae		WOLFFIELLA			Krausse, 1917
18079.1	Syn	Genus	Eulophidae	Entedoninae		HALOCHARIS			Erdös, 1951
18079.1	Syn	Genus	Eulophidae	Entedoninae		CHRYSOCHARIDIA			Erdös, 1956
18079.1	Syn	Genus	Eulophidae	Entedoninae		HALOCHARIESSA			Erdös, 1956
18079.1	Syn	Genus	Eulophidae	Entedoninae		CECIDIOPHAGA			Erdös, 1966
18079.1	Syn	Genus	Eulophidae	Entedoninae		MANGOCHARIS			Bouček, 1986
18079.1	Syn	Genus	Eulophidae	Entedoninae		HISPINOCHARIS			Bouček, 1988
18080	Valid	Species	Eulophidae	Entedoninae		Closterocerus		lanassa	(Walker, 1839)	Entedon lanassa Walker, 1839	England
18080	Syn	Species	Eulophidae	Entedoninae		Closterocerus		debilis	(Förster, 1841, Eulophus)
18081	Valid	Species	Eulophidae	Entedoninae		Closterocerus		lyonetiae	(Ferrière, 1952)	Achrysocharis lyonetiae Ferrière, 1952		NHM, det. C. Hansson, added here	added
18082	Valid	Species	Eulophidae	Entedoninae		Closterocerus		smaragdulus	(Graham, 1963)	Achrysocharis smaragdula Graham, 1963	England
18083	Valid	Species	Eulophidae	Entedoninae		Closterocerus		trifasciatus	Westwood, 1833		England
18083	Syn	Species	Eulophidae	Entedoninae		Closterocerus		winnemanae	Crawford, 1912
18083	Syn	Species	Eulophidae	Entedoninae		Closterocerus		sesquifasciatus	(Ratzeburg, 1844, Eulophus)
18083	Syn	Species	Eulophidae	Entedoninae		Closterocerus		tricincta	(Ashmead, 1888, Pleurotropis)
18084	Valid	Species	Eulophidae	Entedoninae		Closterocerus		turcicus	(Nees, 1834)	Eulophus turcicus Nees, 1834
18085	Valid	Genus	Eulophidae	Entedoninae		Derostenus			Westwood, 1833
18086	Valid	Species	Eulophidae	Entedoninae		Derostenus		gemmeus	Westwood, 1833		England, Scotland
18086	Syn	Species	Eulophidae	Entedoninae		Derostenus		albipes	(Nees, 1834, Elachestus)
18086	Syn	Species	Eulophidae	Entedoninae		Derostenus		albiscapus	(Nees, 1834, Elachestus)
18086	Syn	Species	Eulophidae	Entedoninae		Derostenus		amyclas	(Walker, 1839, Entedon)
18086	Syn	Species	Eulophidae	Entedoninae		Derostenus		caesius	(Walker, 1839, Entedon)
18086	Syn	Species	Eulophidae	Entedoninae		Derostenus		rutilans	(Walker, 1840, Entedon)
18086.1	Syn	Species	Eulophidae	Entedoninae		Derostenus		cupreus	(Förster, 1841, Elachestus)
18086.1	Syn	Species	Eulophidae	Entedoninae		Derostenus		conformis	Thomson, 1878
18086.1	Syn	Species	Eulophidae	Entedoninae		Derostenus		laevifrons	Thomson, 1878
18086.1	Syn	Species	Eulophidae	Entedoninae		Derostenus		levifrons	Dalla Torre, 1898
18087	Valid	Species	Eulophidae	Entedoninae		Derostenus		punctiscuta	Thomson, 1878		England
18088	Valid	Genus	Eulophidae	Entedoninae		Entedon			Dalman, 1820			Some distribution data from Askew (1991a, 1992c) and Graham (1971). Doubtfully placed species of Entedon (see Bouček & Askew, 1968): [[amadocus Walker, 1848 nom. dub.]; [[axia Walker, 1848 nom. dub.]; [[charino Walker, 1839 nom. dub.]; [[glabrio Walker, 1846 nom. dub.]; [[mera Walker, 1839 nom. dub.]; [[stennos Walker, 1848 nom. dub.];[[thonis Walker, 1839 nom. dub.]. Species of Entedon deleted f…
18088	Syn	Genus	Eulophidae	Entedoninae		TRANOCERA			Curtis, 1829
18088	Syn	Genus	Eulophidae	Entedoninae		PLEUROPACHUS			Westwood, 1837
18088	Syn	Genus	Eulophidae	Entedoninae		PLEUROPACHYS			Förster, 1856
18088	Syn	Genus	Eulophidae	Entedoninae		ERIGLYPTUS			Crawford, 1907
18088	Syn	Genus	Eulophidae	Entedoninae		ENTEDONELLA			Girault, 1913
18088.1	Syn	Genus	Eulophidae	Entedoninae		METACRIAS			Girault, 1913
18088.1	Syn	Genus	Eulophidae	Entedoninae		PELOROTELOPSELLA			Girault, 1913
18088.1	Syn	Genus	Eulophidae	Entedoninae		URACRIAS			Girault, 1913
18088.1	Syn	Genus	Eulophidae	Entedoninae		METRIOCHARIS			Silvestri, 1914
18088.1	Syn	Genus	Eulophidae	Entedoninae		ACANTHENTEDON			Dodd, 1917
18088.1	Syn	Genus	Eulophidae	Entedoninae		METACRIASINUS			Ghesquière, 1946
18088.1	nom. dub.	Species	Eulophidae	Entedoninae		Entedon		[amadocus]	Walker, 1848
18088.1	nom. dub.	Species	Eulophidae	Entedoninae		Entedon		[axia]	Walker, 1848
18088.1	nom. dub.	Species	Eulophidae	Entedoninae		Entedon		[charino]	Walker, 1839
18088.1	nom. dub.	Species	Eulophidae	Entedoninae		Entedon		[glabrio]	Walker, 1846
18088.2	nom. dub.	Species	Eulophidae	Entedoninae		Entedon		[mera]	Walker, 1839
18088.2	nom. dub.	Species	Eulophidae	Entedoninae		Entedon		[stennos]	Walker, 1848
18088.2	nom. dub.	Species	Eulophidae	Entedoninae		Entedon		[thonis]	Walker, 1839
18089	Valid	Species	Eulophidae	Entedoninae		Entedon		abdera	Walker, 1839
18089	Syn	Species	Eulophidae	Entedoninae		Entedon		nigritarsis	Erdös, 1944
18089	Syn	Species	Eulophidae	Entedoninae		Entedon		punctatus	Thomson, 1878
18090	Valid	Species	Eulophidae	Entedoninae		Entedon		armigerae	Graham, 1971		England
18091	Valid	Species	Eulophidae	Entedoninae		Entedon		calcicola	Graham, 1971		England
18092	Valid	Species	Eulophidae	Entedoninae		Entedon		cionobius	Thomson, 1878		England
18092	Syn	Species	Eulophidae	Entedoninae		Entedon		cinereae	Erdös, 1961
18092	Syn	Species	Eulophidae	Entedoninae		Entedon		fructicola	Gumovsky, 1995
18093	Valid	Species	Eulophidae	Entedoninae		Entedon		diotimus	Walker, 1839		England, Scotland, Wales
18093	Syn	Species	Eulophidae	Entedoninae		Entedon		loti	Erdös, 1944
18093	Syn	Species	Eulophidae	Entedoninae		Entedon		transversalis	Erdös, 1944
18094	Valid	Species	Eulophidae	Entedoninae		Entedon		ergias	Walker, 1839		England
18094	Syn	Species	Eulophidae	Entedoninae		Entedon		busiris	Walker, 1839
18094	Syn	Species	Eulophidae	Entedoninae		Entedon		merion	Walker, 1839
18094	Syn	Species	Eulophidae	Entedoninae		Entedon		annulatus	(Förster, 1841, Elachestus)
18094	Syn	Species	Eulophidae	Entedoninae		Entedon		albipes	(Ratzeburg, 1844, Eulophus)
18094	Syn	Species	Eulophidae	Entedoninae		Entedon		leucogramma	(Ratzeburg, 1844, Ichneumon)
18095	Valid	Species	Eulophidae	Entedoninae		Entedon		fufius	Walker, 1846		England
18095	Syn	Species	Eulophidae	Entedoninae		Entedon		montanus	Erdös, 1951
18096	Valid	Species	Eulophidae	Entedoninae		Entedon		gracilior	Graham, 1971		England
18097	Valid	Species	Eulophidae	Entedoninae		Entedon		hercyna	Walker, 1839		England, Scotland, Wales
18097	Syn	Species	Eulophidae	Entedoninae		Entedon		aselli	Erdös, 1954
18097	Syn	Species	Eulophidae	Entedoninae		Entedon		elongatus	Thomson, 1878
18098	Valid	Species	Eulophidae	Entedoninae		Entedon		incultus	Askew, 1991		England	Added by Askew (1991a)	added
18099	Valid	Species	Eulophidae	Entedoninae		Entedon		insignis	Erdös, 1944		England
18099	Syn	Species	Eulophidae	Entedoninae		Entedon		lixi	Erdös, 1951
18100	Valid	Species	Eulophidae	Entedoninae		Entedon		??longus	Bouček, 1968			Only noted as probably British in Bouček & Askew (1968) and record requires confirmation.	?
18100	Syn	Species	Eulophidae	Entedoninae		Entedon		longulus	Erdös, 1944
18101	Valid	Species	Eulophidae	Entedoninae		Entedon		marci	Askew, 1992			Added by Askew (1992c)	added
18102	Valid	Species	Eulophidae	Entedoninae		Entedon		meliloti	Askew, 1992		England, Scotland	Added by Askew (1992c)	added
18103	Valid	Species	Eulophidae	Entedoninae		Entedon		metatarsalis	Thomson, 1878		England, Scotland
18103	Syn	Species	Eulophidae	Entedoninae		Entedon		erdoesi	Delucchi, 1954
18104	Valid	Species	Eulophidae	Entedoninae		Entedon		methion	Walker, 1839		England
18104	Syn	Species	Eulophidae	Entedoninae		Entedon		gyoerfii	Erdös, 1954
18105	Valid	Species	Eulophidae	Entedoninae		Entedon		molybdaenus	Erdös, 1944		England
18106	Valid	Species	Eulophidae	Entedoninae		Entedon		pallicrus	Erdös, 1944		England
18107	Valid	Species	Eulophidae	Entedoninae		Entedon		parvicalcar	Thomson, 1878		England
18108	Valid	Species	Eulophidae	Entedoninae		Entedon		pharnus	Walker, 1839
18109	Valid	Species	Eulophidae	Entedoninae		Entedon		philiscus	Walker, 1851		England, Wales
18110	Valid	Species	Eulophidae	Entedoninae		Entedon		procioni	Erdös, 1944		England, Wales
18110	Syn	Species	Eulophidae	Entedoninae		Entedon		urticarii	Erdös, 1951
18111	Valid	Species	Eulophidae	Entedoninae		Entedon		punctiscapus	Thomson, 1878		England, Wales
18112	Valid	Species	Eulophidae	Entedoninae		Entedon		rumicis	Graham, 1971		England, Wales
18113	Valid	Species	Eulophidae	Entedoninae		Entedon		setifrons	Askew, 1991		England	Added by Askew (1991a)	added
18114	Valid	Species	Eulophidae	Entedoninae		Entedon		sparetus	Walker, 1839		England, Wales, Ireland
18114	Syn	Species	Eulophidae	Entedoninae		Entedon		longiventris	Thomson, 1878
18114	Syn	Species	Eulophidae	Entedoninae		Entedon		longiventrosus	Dalla Torre, 1898
18114	Syn	Species	Eulophidae	Entedoninae		Entedon		mecini	Askew, 1992
18115	Valid	Species	Eulophidae	Entedoninae		Entedon		subovatus	Thomson, 1878		England
18116	Valid	Species	Eulophidae	Entedoninae		Entedon		sylvestris	Szelényi, 1981		England	Added by Askew (1992c)	added
18117	Valid	Species	Eulophidae	Entedoninae		Entedon		tibialis	(Nees, 1834)	Eulophus tibialis Nees, 1834	England
18117	Syn	Species	Eulophidae	Entedoninae		Entedon		euphorion	Walker, 1839
18117	Syn	Species	Eulophidae	Entedoninae		Entedon		longicornis	Erdös, 1944
18118	Valid	Species	Eulophidae	Entedoninae		Entedon		ulicis	(Perris, 1840)	Eulophus ulicis Perris, 1840	England
18119	Valid	Species	Eulophidae	Entedoninae		Entedon		zanara	Walker, 1839		England
18119	Syn	Species	Eulophidae	Entedoninae		Entedon		albicrus	Thomson, 1878
18120	Valid	Genus	Eulophidae	Entedoninae		Euderomphale			Girault, 1916
18120	Syn	Genus	Eulophidae	Entedoninae		ALEURODIPHAGUS			Nowicki, 1929
18121	Valid	Species	Eulophidae	Entedoninae		Euderomphale		cerris	Erdös, 1961		England
18122	Valid	Species	Eulophidae	Entedoninae		Euderomphale		chelidonii	Erdös, 1966		England
18123	Valid	Genus	Eulophidae	Entedoninae		Grahamia			Erdös, 1966
18124	Valid	Species	Eulophidae	Entedoninae		Grahamia		clinius	(Walker, 1839)	Entedon clinius Walker, 1839	England, Scotland
18124	Syn	Species	Eulophidae	Entedoninae		Grahamia		cleopater	(Walker, 1839, Eulophus)
18125	Valid	Genus	Eulophidae	Entedoninae		Ionympha			Graham, 1959
18126	Valid	Species	Eulophidae	Entedoninae		Ionympha		carne	(Walker, 1839)	Entedon carne Walker, 1839	England, Scotland, Ireland
18126	Syn	Species	Eulophidae	Entedoninae		Ionympha		pedicellaris	(Jansson, 1955, Asecodes)
18127	Valid	Species	Eulophidae	Entedoninae		Ionympha		ochus	(Walker, 1839)	Entedon ochus Walker, 1839	England, Scotland
18127	Syn	Species	Eulophidae	Entedoninae		Ionympha		natras	(Walker, 1839, Cirrospilus)
18127	Syn	Species	Eulophidae	Entedoninae		Ionympha		tegar	(Walker, 1839, Entedon)
18127	Syn	Species	Eulophidae	Entedoninae		Ionympha		vagellius	(Walker, 1839, Entedon)
18127	Syn	Species	Eulophidae	Entedoninae		Ionympha		antaradus	(Walker, 1848, Entedon)
18128	Valid	Genus	Eulophidae	Entedoninae		Mestocharis			Förster, 1878
18129	Valid	Species	Eulophidae	Entedoninae		Mestocharis		bimacularis	(Dalman, 1820)	Entedon bimacularis Dalman, 1820	England, Scotland, Wales
18129	Syn	Species	Eulophidae	Entedoninae		Mestocharis		arisba	(Walker, 1839, Entedon)
18129	Syn	Species	Eulophidae	Entedoninae		Mestocharis		cyclospila	Förster, 1878
18129	Syn	Species	Eulophidae	Entedoninae		Mestocharis		militaris	Rimsky-Korsakov, 1933
18129	Syn	Species	Eulophidae	Entedoninae		Mestocharis		nearctica	Yoshimoto, 1976
18130	Valid	Genus	Eulophidae	Entedoninae		Neochrysocharis			Kurdjumov, 1912
18130	Syn	Genus	Eulophidae	Entedoninae		RHICNOPELTOMYIA			Girault, 1913
18130	Syn	Genus	Eulophidae	Entedoninae		HETEROCHARIS			Erdös, 1954
18130	Syn	Genus	Eulophidae	Entedoninae		PHOLEMA			Graham, 1963
18130	Syn	Genus	Eulophidae	Entedoninae		FERMECERANISUS			Szelényi, 1977
18131	Valid	Species	Eulophidae	Entedoninae		Neochrysocharis		albiscapus	Erdös, 1954			Askew coll., det. Askew, added here	added
18132	Valid	Species	Eulophidae	Entedoninae		Neochrysocharis		aratus	(Walker, 1838)	Cirrospilus aratus Walker, 1838	England
18132	Syn	Species	Eulophidae	Entedoninae		Neochrysocharis		abastor	(Walker, 1838, Cirrospilus)
18132	Syn	Species	Eulophidae	Entedoninae		Neochrysocharis		abruptus	(Thomson, 1878, Derostenus)
18132	Syn	Species	Eulophidae	Entedoninae		Neochrysocharis		immaculata	Kurdjumov, 1912
18133	Valid	Species	Eulophidae	Entedoninae		Neochrysocharis		arvensis	Graham, 1963		England
18134	Valid	Species	Eulophidae	Entedoninae		Neochrysocharis		chlorogaster	(Erdös, 1966)	Achrysocharella chlorogaster Erdös, 1966
18135	Valid	Species	Eulophidae	Entedoninae		Neochrysocharis		clinias	(Walker, 1838)	Cirrospilus clinias Walker, 1838	England
18135	Syn	Species	Eulophidae	Entedoninae		Neochrysocharis		aeneicrus	Erdös, 1954
18136	Valid	Species	Eulophidae	Entedoninae		Neochrysocharis		cuprifrons	Erdös, 1954		England
18137	Valid	Species	Eulophidae	Entedoninae		Neochrysocharis		dimas	(Walker, 1839)	Entedon dimas Walker, 1839	England
18138	Valid	Species	Eulophidae	Entedoninae		Neochrysocharis		formosus	Westwood, 1833		England, Ireland
18138	Syn	Species	Eulophidae	Entedoninae		Neochrysocharis		phaenna	(Walker, 1839, Entedon)
18138	Syn	Species	Eulophidae	Entedoninae		Neochrysocharis		lunatus	(Ratzeburg, 1848, Entedon)
18138	Syn	Species	Eulophidae	Entedoninae		Neochrysocharis		ovulorum	(Ratzeburg, 1848, Entedon)
18138	Syn	Species	Eulophidae	Entedoninae		Neochrysocharis		obscuripes	(Förster, 1861, Chrysocharis)
18138	Syn	Species	Eulophidae	Entedoninae		Neochrysocharis		fullowayi	(Crawford, 1913, Derostenus)
18138.1	Syn	Species	Eulophidae	Entedoninae		Neochrysocharis		variipes	(Crawford, 1913, Derostenus)
18138.1	Syn	Species	Eulophidae	Entedoninae		Neochrysocharis		silvia	(Girault, 1917, Achrysocharella)
18138.1	Syn	Species	Eulophidae	Entedoninae		Neochrysocharis		camilli	(Girault, 1917, Achrysocharis)
18139	Valid	Species	Eulophidae	Entedoninae		Neochrysocharis		longiventris	(Askew, 1979)	Chrysonotomyia longiventris Askew, 1979	England	Added by Askew (1979)	added
18140	Valid	Species	Eulophidae	Entedoninae		Neochrysocharis		microstoma	(Graham, 1963)	Pholema microstoma Graham, 1963	England
18141	Valid	Species	Eulophidae	Entedoninae		Neochrysocharis		trifolii	Erdös, 1961			Added by Askew et al. (2001)	added
18142	Valid	Genus	Eulophidae	Entedoninae		Omphale			Haliday, 1833			Taxonomy and distribution from Hansson & Shevtsova (2012).
18142	Syn	Genus	Eulophidae	Entedoninae		SMARAGDITES			Westwood, 1833
18142	Syn	Genus	Eulophidae	Entedoninae		HOLCOPELTE			Förster, 1856
18142	Syn	Genus	Eulophidae	Entedoninae		SECODES			Förster, 1856
18142	Syn	Genus	Eulophidae	Entedoninae		CHRYSOCHAROIDEUS			Ashmead, 1904
18142	Syn	Genus	Eulophidae	Entedoninae		HOLCOPELTA			Schulz, 1906
18142.1	Syn	Genus	Eulophidae	Entedoninae		EUDEROMYIA			Girault, 1913
18142.1	Syn	Genus	Eulophidae	Entedoninae		CHRYSOCHAROMYIA			Dodd, 1915
18142.1	Syn	Genus	Eulophidae	Entedoninae		PAROMPHALE			Girault & Dodd, 1915
18142.1	Syn	Genus	Eulophidae	Entedoninae		RAPHAELONIA			Girault, 1924
18142.1	Syn	Genus	Eulophidae	Entedoninae		EUGERIUM			Graham, 1959
18142.1	Syn	Genus	Eulophidae	Entedoninae		EXODONTOMPHALE			Bouček, 1984
18143	Valid	Species	Eulophidae	Entedoninae		Omphale		acamas	(Walker, 1839)	Entedon acamas Walker, 1839	England
18143	Syn	Species	Eulophidae	Entedoninae		Omphale		laelius	(Walker, 1839, Entedon)
18144	Valid	Species	Eulophidae	Entedoninae		Omphale		acuminata	Gijswijt, 1976		England
18145	Valid	Species	Eulophidae	Entedoninae		Omphale		admirabilis	(Westwood, 1833)	Smaragdites admirabilis Westwood, 1833	England
18146	Valid	Species	Eulophidae	Entedoninae		Omphale		aethiops	Graham, 1963		England, Scotland, Wales, Ireland
18147	Valid	Species	Eulophidae	Entedoninae		Omphale		aetius	(Walker, 1839)	Entedon aetius Walker, 1839	England, Ireland
18147	Syn	Species	Eulophidae	Entedoninae		Omphale		?marica	(Walker, 1839, Entedon)				?
18147	Syn	Species	Eulophidae	Entedoninae		Omphale		metius	(Walker, 1839, Entedon)
18148	Valid	Species	Eulophidae	Entedoninae		Omphale		betulicola	Graham, 1963		England, Scotland, Ireland
18149	Valid	Species	Eulophidae	Entedoninae		Omphale		brevibuccata	Szelényi, 1978
18150	Valid	Species	Eulophidae	Entedoninae		Omphale		brevis	Graham, 1963		England
18151	Valid	Species	Eulophidae	Entedoninae		Omphale		breviventris	Graham, 1970		England
18152	Valid	Species	Eulophidae	Entedoninae		Omphale		chryseis	Graham, 1963		England, Ireland
18153	Valid	Species	Eulophidae	Entedoninae		Omphale		clymene	(Walker, 1839)	Entedon clymene Walker, 1839	England
18154	Valid	Species	Eulophidae	Entedoninae		Omphale		clypealis	(Thomson, 1878)	Derostenus clypealis Thomson, 1878	England
18155	Valid	Species	Eulophidae	Entedoninae		Omphale		coilus	(Walker, 1839)	Entedon coilus Walker, 1839
18155	Syn	Species	Eulophidae	Entedoninae		Omphale		lyaeus	(Walker, 1839, Entedon)
18155	Syn	Species	Eulophidae	Entedoninae		Omphale		montana	Erdös, 1951
18156	Valid	Species	Eulophidae	Entedoninae		Omphale		connectens	Graham, 1963		England, Scotland, Ireland
18157	Valid	Species	Eulophidae	Entedoninae		Omphale		cornula	Hansson & Shevtsova, 2012		England	Added by Hansson & Shevtsova (2012)	added
18158	Valid	Species	Eulophidae	Entedoninae		Omphale		epaphus	(Walker, 1839)	Entedon epaphus Walker, 1839	England, Scotland, Ireland
18158	Syn	Species	Eulophidae	Entedoninae		Omphale		?varipes	(Thomson, 1878, Derostenus)				?
18159	Valid	Species	Eulophidae	Entedoninae		Omphale		erginnus	(Walker, 1839)	Entedon erginnus Walker, 1839	England
18160	Valid	Species	Eulophidae	Entedoninae		Omphale		erugata	Hansson & Shevtsova, 2012		England	Added by Hansson & Shevtsova (2012)	added
18161	Valid	Species	Eulophidae	Entedoninae		Omphale		euphorbiae	Hansson & Shevtsova, 2012		England	Added by Hansson & Shevtsova (2012)	added
18162	Valid	Species	Eulophidae	Entedoninae		Omphale		grahami	Gijswijt, 1976		England	Recorded by Graham (1963) as an indet. species and subsequently described by M.J. Gijswijt but not including the English specimens.
18163	Valid	Species	Eulophidae	Entedoninae		Omphale		incognita	Hansson & Shevtsova, 2012		England	Added by Hansson & Shevtsova (2012)	added
18164	Valid	Species	Eulophidae	Entedoninae		Omphale		isander	(Walker, 1839)	Cirrospilus isander Walker, 1839		O. isander (Walker, 1848, Entedon): see Bouček & Askew (1968); currently listed as a valid species of Entedon in the UCD.
18164	Syn	Species	Eulophidae	Entedoninae		Omphale		isander	(Walker, 1848, Entedon)
18164	Syn	Species	Eulophidae	Entedoninae		Omphale		fimbriatus	(Jansson, 1955, Asecodes)
18165	Valid	Species	Eulophidae	Entedoninae		Omphale		lugens	(Nees, 1834)	Eulophus lugens Nees, 1834	England, Scotland, Wales, Ireland
18165	Syn	Species	Eulophidae	Entedoninae		Omphale		navius	(Walker, 1839, Entedon)
18165	Syn	Species	Eulophidae	Entedoninae		Omphale		coactus	(Ratzeburg, 1848, Entedon)
18165	Syn	Species	Eulophidae	Entedoninae		Omphale		fagi	(Förster, 1856, Secodes)
18166	Valid	Species	Eulophidae	Entedoninae		Omphale		lugubris	Askew, 2003		England, Ireland
18167	Valid	Species	Eulophidae	Entedoninae		Omphale		matrana	Erdös, 1954		England
18168	Valid	Species	Eulophidae	Entedoninae		Omphale		nitens	Graham, 1963		England
18169	Valid	Species	Eulophidae	Entedoninae		Omphale		obscura	(Förster, 1841)	Elachestus obscurus Förster, 1841	England, Wales
18169	Syn	Species	Eulophidae	Entedoninae		Omphale		fulvipes	(Förster, 1861, Holcopelte)
18170	Valid	Species	Eulophidae	Entedoninae		Omphale		phaola	(Walker, 1839)	Entedon phaola Walker, 1839	England, Ireland
18171	Valid	Species	Eulophidae	Entedoninae		Omphale		phruron	(Walker, 1839)	Entedon phruron Walker, 1839	England, Scotland, Wales, Ireland
18171	Syn	Species	Eulophidae	Entedoninae		Omphale		teresis	Askew, 2003
18172	Valid	Species	Eulophidae	Entedoninae		Omphale		rubigus	(Walker, 1839)	Entedon rubigus Walker, 1839	England, Scotland	O. rhesus is not mentioned by Hansson & Shevtsova (2012).
18172	Syn	Species	Eulophidae	Entedoninae		Omphale		?rhesus	(Walker, 1839, Entedon)				?
18173	Valid	Species	Eulophidae	Entedoninae		Omphale		salicis	(Haliday, 1833)	Entedon salicis Haliday, 1833	England, Scotland, Wales
18173	Syn	Species	Eulophidae	Entedoninae		Omphale		subulatus	(Nees, 1834, Eulophus)
18173	Syn	Species	Eulophidae	Entedoninae		Omphale		terebrator	(Förster, 1841, Eulophus)
18174	Valid	Species	Eulophidae	Entedoninae		Omphale		sulciscuta	(Thomson, 1878)	Derostenus sulciscuta Thomson, 1878	England
18175	Valid	Species	Eulophidae	Entedoninae		Omphale		telephe	(Walker, 1839)	Entedon telephe Walker, 1839	England
18176	Valid	Species	Eulophidae	Entedoninae		Omphale		theana	(Walker, 1839)	Entedon theana Walker, 1839	England, Scotland, Wales
18176	Syn	Species	Eulophidae	Entedoninae		Omphale		ithonus	(Walker, 1839, Entedon)
18176	Syn	Species	Eulophidae	Entedoninae		Omphale		radialis	(Thomson, 1878, Derostenus)
18176	Syn	Species	Eulophidae	Entedoninae		Omphale		americana	(Girault, 1916, Achrysocharella)
18177	Valid	Species	Eulophidae	Entedoninae		Omphale		versicolor	(Nees, 1834)	Eulophus versicolor Nees, 1834	England, Scotland
18177	Syn	Species	Eulophidae	Entedoninae		Omphale		anthylla	(Walker, 1839, Entedon)
18178	Valid	Genus	Eulophidae	Entedoninae		Pediobius			Walker, 1846
18178	Syn	Genus	Eulophidae	Entedoninae		MICROTERUS			Spinola, 1811
18178	Syn	Genus	Eulophidae	Entedoninae		RHOPALOTUS			Förster, 1856
18178	Syn	Genus	Eulophidae	Entedoninae		PLEUROTROPIS			Förster, 1856
18178	Syn	Genus	Eulophidae	Entedoninae		SPARTIOPHILUS			Rondani, 1872
18178	Syn	Genus	Eulophidae	Entedoninae		HEPTOMERUS			Rondani, 1874
18178.1	Syn	Genus	Eulophidae	Entedoninae		CLUTHAIRA			Cameron, 1912
18178.1	Syn	Genus	Eulophidae	Entedoninae		AMESTOCHARIS			Girault, 1913
18178.1	Syn	Genus	Eulophidae	Entedoninae		CHRYSOATOMOIDES			Girault, 1913
18178.1	Syn	Genus	Eulophidae	Entedoninae		EPACRIAS			Girault, 1913
18178.1	Syn	Genus	Eulophidae	Entedoninae		MESTOCHAROIDEUS			Girault, 1913
18178.1	Syn	Genus	Eulophidae	Entedoninae		PSEUDACRIAS			Girault, 1913
18178.1	Syn	Genus	Eulophidae	Entedoninae		ENTEDONOMYIA			Girault, 1915
18178.1	Syn	Genus	Eulophidae	Entedoninae		ENTEDONOPSEUS			Girault, 1915
18178.1	Syn	Genus	Eulophidae	Entedoninae		HORISMENOPSIS			Girault, 1915
18178.1	Syn	Genus	Eulophidae	Entedoninae		MESTOCHAROMYIA			Girault, 1915
18178.2	Syn	Genus	Eulophidae	Entedoninae		NEOPSEUDACRIAS			Girault, 1915
18178.2	Syn	Genus	Eulophidae	Entedoninae		EPIPLEUROTROPIS			Girault, 1917
18178.2	Syn	Genus	Eulophidae	Entedoninae		PSEUDACRIASOIDES			Girault, 1917
18178.2	Syn	Genus	Eulophidae	Entedoninae		MESENTEDON			Girault, 1920
18179	Valid	Species	Eulophidae	Entedoninae		Pediobius		alaspharus	(Walker, 1839)	Entedon alaspharus Walker, 1839
18180	Valid	Species	Eulophidae	Entedoninae		Pediobius		alcaeus	(Walker, 1839)	Entedon alcaeus Walker, 1839	England, Scotland, Wales
18180	Syn	Species	Eulophidae	Entedoninae		Pediobius		beon	(Walker, 1839, Entedon)
18180	Syn	Species	Eulophidae	Entedoninae		Pediobius		politus	(Ratzeburg, 1848, Elachestus)
18180	Syn	Species	Eulophidae	Entedoninae		Pediobius		longfellowi	(Girault, 1917, Epipleurotropis)
18181	Valid	Species	Eulophidae	Entedoninae		Pediobius		brachycerus	(Thomson, 1878)	Pleurotropis brachycerus Thomson, 1878	England
18181	Syn	Species	Eulophidae	Entedoninae		Pediobius		wilderi	(Howard, 1892, Mestocharis)
18181	Syn	Species	Eulophidae	Entedoninae		Pediobius		aquatica	(Erdös, 1954, Pleurotropis)
18182	Valid	Species	Eulophidae	Entedoninae		Pediobius		calamagrostidis	Dawah, 1988
18183	Valid	Species	Eulophidae	Entedoninae		Pediobius		cassidae	Erdös, 1958		England
18184	Valid	Species	Eulophidae	Entedoninae		Pediobius		claridgei	Dawah, 1988
18185	Valid	Species	Eulophidae	Entedoninae		Pediobius		claviger	(Thomson, 1878)	Pleurotropis claviger Thomson, 1878	England
18186	Valid	Species	Eulophidae	Entedoninae		Pediobius		clita	(Walker, 1839)	Entedon clita Walker, 1839	England
18187	Valid	Species	Eulophidae	Entedoninae		Pediobius		coxalis	Bouček, 1965			NHM, det. C. Hansson, added here	added
18188	Valid	Species	Eulophidae	Entedoninae		Pediobius		crassicornis	(Thomson, 1878)	Pleurotropis crassicornis Thomson, 1878	England
18188	Syn	Species	Eulophidae	Entedoninae		Pediobius		albitarsis	(Ashmead, 1888, Asecodes)
18188	Syn	Species	Eulophidae	Entedoninae		Pediobius		tarsalis	(Ashmead, 1894, Holcopelte)
18188	Syn	Species	Eulophidae	Entedoninae		Pediobius		howardi	(Crawford, 1910, Pleurotropis)
18188	Syn	Species	Eulophidae	Entedoninae		Pediobius		ashmeadi	(Crawford, 1912, Pleurotropis)
18189	Valid	Species	Eulophidae	Entedoninae		Pediobius		dactylicola	Dawah, 1988
18190	Valid	Species	Eulophidae	Entedoninae		Pediobius		deschampsiae	Dawah, 1988
18191	Valid	Species	Eulophidae	Entedoninae		Pediobius		dorycniellae	Erdös, 1961
18192	Valid	Species	Eulophidae	Entedoninae		Pediobius		epeus	(Walker, 1839)	Entedon epeus Walker, 1839	England
18192	Syn	Species	Eulophidae	Entedoninae		Pediobius		ulmi	(Erdös, 1954, Pleurotropis)
18193	Valid	Species	Eulophidae	Entedoninae		Pediobius		epigonus	(Walker, 1839)	Entedon epigonus Walker, 1839	England, Scotland
18193	Syn	Species	Eulophidae	Entedoninae		Pediobius		isomerus	(Förster, 1861, Pleurotropis)
18193	Syn	Species	Eulophidae	Entedoninae		Pediobius		nigripes	(Lindeman, 1887, Semiotellus)
18194	Valid	Species	Eulophidae	Entedoninae		Pediobius		eubius	(Walker, 1839)	Entedon eubius Walker, 1839	England, Scotland
18194	Syn	Species	Eulophidae	Entedoninae		Pediobius		angularis	(Förster, 1841, Elachestus)
18194	Syn	Species	Eulophidae	Entedoninae		Pediobius		nitifrons	(Thomson, 1878, Pleurotropis)
18194	Syn	Species	Eulophidae	Entedoninae		Pediobius		utahensis	(Crawford, 1913, Pleurotropis)
18194	Syn	Species	Eulophidae	Entedoninae		Pediobius		longus	(Girault, 1916, Pleurotropis)
18194.1	Syn	Species	Eulophidae	Entedoninae		Pediobius		perdubius	(Girault, 1917, Amestocharis)
18195	Valid	Species	Eulophidae	Entedoninae		Pediobius		facialis	(Giraud, 1863)	Pleurotropis facialis Giraud, 1863	England, Wales
18195	Syn	Species	Eulophidae	Entedoninae		Pediobius		albitarsis	(Ashmead, 1888, Entedon)
18195	Syn	Species	Eulophidae	Entedoninae		Pediobius		sexdentatus	(Girault, 1916, Pseudacrias)
18195	Syn	Species	Eulophidae	Entedoninae		Pediobius		olethreutidis	(Gahan, 1932, Pleurotropis)
18195	Syn	Species	Eulophidae	Entedoninae		Pediobius		albae	Erdös, 1961
18196	Valid	Species	Eulophidae	Entedoninae		Pediobius		festucae	Dawah, 1988
18197	Valid	Species	Eulophidae	Entedoninae		Pediobius		foliorum	(Geoffroy, 1785)	Cynips foliorum Geoffroy, 1785	England
18197	Syn	Species	Eulophidae	Entedoninae		Pediobius		cothurnatus	(Nees, 1834, Elachestus)
18197	Syn	Species	Eulophidae	Entedoninae		Pediobius		gradualis	(Nees, 1834, Elachestus)
18197	Syn	Species	Eulophidae	Entedoninae		Pediobius		argon	(Walker, 1839, Entedon)
18197	Syn	Species	Eulophidae	Entedoninae		Pediobius		splendens	(Cook & Davis, 1891, Derostenus)
18197.1	Syn	Species	Eulophidae	Entedoninae		Pediobius		kraussei	(Wolff, 1916, Chrysocharis)
18198	Valid	Species	Eulophidae	Entedoninae		Pediobius		longicornis	(Erdös, 1954)	Pleurotropis longicornis Erdös, 1954	England	Added by Jennings (2007a)	added
18199	Valid	Species	Eulophidae	Entedoninae		Pediobius		lysis	(Walker, 1839)	Entedon lysis Walker, 1839	England, Scotland
18199	Syn	Species	Eulophidae	Entedoninae		Pediobius		corytus	(Walker, 1839, Entedon)
18199	Syn	Species	Eulophidae	Entedoninae		Pediobius		sosarmus	(Walker, 1839, Entedon)
18199	Syn	Species	Eulophidae	Entedoninae		Pediobius		albitarsis	(Fonscolombe, 1840, Cynips)
18199	Syn	Species	Eulophidae	Entedoninae		Pediobius		cyniphidum	(Ratzeburg, 1848, Elachestus)
18199.1	Syn	Species	Eulophidae	Entedoninae		Pediobius		cribrifrons	(Thomson, 1878, Pleurotropis)
18199.1	Syn	Species	Eulophidae	Entedoninae		Pediobius		naso	(Erdös, 1951, Pleurotropis)
18200	Valid	Species	Eulophidae	Entedoninae		Pediobius		metallicus	(Nees, 1834)	Eulophus metallicus Nees, 1834	England, Scotland, Wales
18200	Syn	Species	Eulophidae	Entedoninae		Pediobius		acantha	(Walker, 1839, Entedon)
18200	Syn	Species	Eulophidae	Entedoninae		Pediobius		amyntas	(Walker, 1839, Entedon)
18200	Syn	Species	Eulophidae	Entedoninae		Pediobius		caenus	(Walker, 1839, Entedon)
18200	Syn	Species	Eulophidae	Entedoninae		Pediobius		caeruleonitens	(Rondani, 1874, Heptomerus)
18200.1	Syn	Species	Eulophidae	Entedoninae		Pediobius		brevicornis	(Thomson, 1878, Pleurotropis)
18200.1	Syn	Species	Eulophidae	Entedoninae		Pediobius		rugosithorax	(Crawford, 1912, Pleurotropis)
18200.1	Syn	Species	Eulophidae	Entedoninae		Pediobius		kansensis	(Girault, 1918, Pleurotropis)
18200.1	Syn	Species	Eulophidae	Entedoninae		Pediobius		helianthemellae	Erdös, 1961
18201	Valid	Species	Eulophidae	Entedoninae		Pediobius		nigritarsis	(Thomson, 1878)	Pleurotropis nigritarsis Thomson, 1878	England, Scotland
18201	Syn	Species	Eulophidae	Entedoninae		Pediobius		benefica	(Gahan, 1921, Pleurotropis)
18202	Valid	Species	Eulophidae	Entedoninae		Pediobius		obscurus	Dawah & Al-Haddad, 2002
18203	Valid	Species	Eulophidae	Entedoninae		Pediobius		phalaridis	Dawah, 1988
18204	Valid	Species	Eulophidae	Entedoninae		Pediobius		phyllotretae	(Riley, 1884)	Pleurotropis phyllotretae Riley, 1884
18204	Syn	Species	Eulophidae	Entedoninae		Pediobius		glabratus	Bouček, 1965
18205	Valid	Species	Eulophidae	Entedoninae		Pediobius		planiventris	(Thomson, 1878)	Pleurotropis planiventris Thomson, 1878	England, Ireland
18206	Valid	Species	Eulophidae	Entedoninae		Pediobius		pyrgo	(Walker, 1839)	Entedon pyrgo Walker, 1839
18206	Syn	Species	Eulophidae	Entedoninae		Pediobius		pyralidum	(Audouin, 1842, Eulophus)
18206	Syn	Species	Eulophidae	Entedoninae		Pediobius		complaniusculus	(Ratzeburg, 1852, Elachestus)
18206	Syn	Species	Eulophidae	Entedoninae		Pediobius		substrigosa	(Thomson, 1878, Pleurotropis)
18206	Syn	Species	Eulophidae	Entedoninae		Pediobius		nawai	(Ashmead, 1904, Derostenus)
18206.1	Syn	Species	Eulophidae	Entedoninae		Pediobius		chalcidiphagus	(Szelényi, 1957, Rhopalotus)
18207	Valid	Species	Eulophidae	Entedoninae		Pediobius		saulius	(Walker, 1839)	Entedon saulius Walker, 1839	England
18207	Syn	Species	Eulophidae	Entedoninae		Pediobius		linus	(Walker, 1839, Entedon)
18207	Syn	Species	Eulophidae	Entedoninae		Pediobius		obscuripes	(Ratzeburg, 1844, Eulophus)
18207	Syn	Species	Eulophidae	Entedoninae		Pediobius		strigiscuta	(Thomson, 1878, Pleurotropis)
18207	Syn	Species	Eulophidae	Entedoninae		Pediobius		grandii	Ferrière, 1954
18208	Valid	Species	Eulophidae	Entedoninae		Pediobius		termerus	(Walker, 1839)	Entedon termerus Walker, 1839	England, Scotland
18208	Syn	Species	Eulophidae	Entedoninae		Pediobius		nephthe	(Walker, 1839, Entedon)
18208	Syn	Species	Eulophidae	Entedoninae		Pediobius		clinus	(Walker, 1844, Horismenus)
18209	Valid	Species	Eulophidae	Entedoninae		Pediobius		tetratomus	(Thomson, 1878)	Pleurotropis tetratomus Thomson, 1878	England, Scotland
18210	Valid	Subfamily	Eulophidae	Entiinae					Hedqvist, 1974
18210	Syn	Subfamily	Eulophidae	Euderinae					Förster, 1856
18211	Valid	Genus	Eulophidae	Entiinae		Astichus			Förster, 1856
18211	Syn	Genus	Eulophidae	Entiinae		CLOSTEROCEROIDES			Girault, 1913
18211	Syn	Genus	Eulophidae	Entiinae		CLOSTEROMPHALE			Girault & Dodd, 1915
18211	Syn	Genus	Eulophidae	Entiinae		CLOSTEROMYIIA			Girault, 1920
18212	Valid	Species	Eulophidae	Entiinae		Astichus		arithmeticus	(Förster, 1851)	Euderus arithmeticus Förster, 1851
18213	Valid	Species	Eulophidae	Entiinae		Astichus		maculatus	Hedqvist, 1969		England, Scotland	NHM, det. Straka, added here	added
18214	Valid	Species	Eulophidae	Entiinae		Astichus		solutus	Förster, 1856
18215	Valid	Genus	Eulophidae	Entiinae		Euderus			Haliday, 1844
18215	Syn	Genus	Eulophidae	Entiinae		OMPHALOMORPHA			Girault, 1913
18215	Syn	Genus	Eulophidae	Entiinae		SECODELLA			Girault, 1913
18215	Syn	Genus	Eulophidae	Entiinae		SECODES			Girault, 1913
18215	Syn	Genus	Eulophidae	Entiinae		ALLOMPHALE			Silvestri, 1914
18215	Syn	Genus	Eulophidae	Entiinae		SECODELLOIDEA			Girault, 1917
18215.1	Syn	Genus	Eulophidae	Entiinae		SECODOIDEA			Gahan & Fagan, 1923
18215.1	Syn	Genus	Eulophidae	Entiinae		PAREUDERUS			Ferrière, 1931
18216	Valid	Species	Eulophidae	Entiinae		Euderus		albitarsis	(Zetterstedt, 1838)	Entedon albitarsis Zetterstedt, 1838
18216	Syn	Species	Eulophidae	Entiinae		Euderus		amphis	(Walker, 1839, Entedon)
18216	Syn	Species	Eulophidae	Entiinae		Euderus		mithras	(Walker, 1839, Entedon)
18217	Valid	Species	Eulophidae	Entiinae		Euderus		viridis	Thomson, 1878
18218	Valid	Genus	Eulophidae	Entiinae		Parasecodella			Girault, 1915
18218	Syn	Genus	Eulophidae	Entiinae		EUDERASTICHUS			Bouček, 1963
18219	Valid	Species	Eulophidae	Entiinae		Parasecodella		obscura	(Thomson, 1878)	Euderus obscurus Thomson, 1878	England, Wales
18219	Syn	Species	Eulophidae	Entiinae		Parasecodella		almus	(Erdös, 1951, Allocerastichus)
18220	Valid	Subfamily	Eulophidae	Eulophinae					Westwood, 1829
18220	Syn	Subfamily	Eulophidae	Elasmidae					Förster, 1856
18220	Syn	Subfamily	Eulophidae	Elasminae					Förster, 1856
18221	Valid	Genus	Eulophidae	Eulophinae		Aulogymnus			Förster, 1851
18221	Syn	Genus	Eulophidae	Eulophinae		OLYNX			Förster, 1856
18221	Syn	Genus	Eulophidae	Eulophinae		CYNIPHOCTONUS			Reinhard, 1858
18221	Syn	Genus	Eulophidae	Eulophinae		OLINX			Reinhard, 1858
18221	Syn	Genus	Eulophidae	Eulophinae		OPHELINOIDEUS			Ashmead, 1904
18221	Syn	Genus	Eulophidae	Eulophinae		SCOTOLINX			Ashmead, 1904
18221.1	Syn	Genus	Eulophidae	Eulophinae		PSEUDIGLYPHELLA			Girault, 1913
18221.1	Syn	Genus	Eulophidae	Eulophinae		MIROLYNX			Girault, 1916
18221.1	Syn	Genus	Eulophidae	Eulophinae		PSEUDOLYNX			Girault, 1916
18222	Valid	Species	Eulophidae	Eulophinae		Aulogymnus		arsames	(Walker, 1838)	Cirrospilus arsames Walker, 1838
18222	Syn	Species	Eulophidae	Eulophinae		Aulogymnus		lineaticeps	(Mayr, 1877, Olynx)
18223	Valid	Species	Eulophidae	Eulophinae		Aulogymnus		euedoreschus	(Walker, 1839)	Eulophus euedoreschus Walker, 1839
18223	Syn	Species	Eulophidae	Eulophinae		Aulogymnus		fulvicrus	(Thomson, 1878, Olinx)
18224	Valid	Species	Eulophidae	Eulophinae		Aulogymnus		gallarum	(Linnaeus, 1761)	Ichneumon gallarum Linnaeus, 1761	England
18224	Syn	Species	Eulophidae	Eulophinae		Aulogymnus		rotundiventris	(Thomson, 1878, Olinx)
18224	Syn	Species	Eulophidae	Eulophinae		Aulogymnus		pulchra	(Mayr, 1877, Olynx)
18225	Valid	Species	Eulophidae	Eulophinae		Aulogymnus		skianeuros	(Ratzeburg, 1844)	Eulophus skianeuros Ratzeburg, 1844
18226	Valid	Species	Eulophidae	Eulophinae		Aulogymnus		trilineatus	(Mayr, 1877)	Olinx trilineata Mayr, 1877
18227	Valid	Genus	Eulophidae	Eulophinae		Cirrospilus			Westwood, 1832
18227	Syn	Genus	Eulophidae	Eulophinae		ATOPOSOMA			Masi, 1907
18227	Syn	Genus	Eulophidae	Eulophinae		ATOPOSOMOIDEA			Howard, 1910
18227	Syn	Genus	Eulophidae	Eulophinae		WINNEMANA			Crawford, 1911
18227	Syn	Genus	Eulophidae	Eulophinae		GYROLASELLA			Girault, 1913
18227	Syn	Genus	Eulophidae	Eulophinae		ACHRYSOCHARELLOIDEA			Girault, 1913
18227.1	Syn	Genus	Eulophidae	Eulophinae		CIRROSPILOMELLA			Girault, 1913
18227.1	Syn	Genus	Eulophidae	Eulophinae		PSEUDIGLYPHOMYIA			Girault, 1913
18227.1	Syn	Genus	Eulophidae	Eulophinae		CIRROSPILOPSIS			Girault, 1915
18227.1	Syn	Genus	Eulophidae	Eulophinae		PARZAGRAMMOSOMA			Girault, 1916
18227.1	Syn	Genus	Eulophidae	Eulophinae		GIRAULTIA			Gahan & Fagan, 1923
18227.1	Syn	Genus	Eulophidae	Eulophinae		AUSTROLYNX			Girault, 1929
18227.1	Syn	Genus	Eulophidae	Eulophinae		OOTETRASTICHOIDES			Ii, 1936
18227.1	Syn	Genus	Eulophidae	Eulophinae		PLESIOSPILUS			Ferrière, 1954
18228	Valid	Species	Eulophidae	Eulophinae		Cirrospilus		argei	(Crawford, 1911)	Winnemana argei Crawford, 1911
18229	Valid	Species	Eulophidae	Eulophinae		Cirrospilus		curvineurus	Askew, 1965
18230	Valid	Species	Eulophidae	Eulophinae		Cirrospilus		diallus	Walker, 1838		England
18230	Syn	Species	Eulophidae	Eulophinae		Cirrospilus		quadrimaculatus	(Förster, 1841, Eulophus)
18230	Syn	Species	Eulophidae	Eulophinae		Cirrospilus		flavomaculatus	(Ratzeburg, 1844, Eulophus)
18230	Syn	Species	Eulophidae	Eulophinae		Cirrospilus		walkeri	Stephens, 1846
18230	Syn	Species	Eulophidae	Eulophinae		Cirrospilus		punctatus	(Ratzeburg, 1848, Entedon)
18231	Valid	Species	Eulophidae	Eulophinae		Cirrospilus		elegantissimus	Westwood, 1832
18231	Syn	Species	Eulophidae	Eulophinae		Cirrospilus		unistriatus	(Förster, 1841, Eulophus)
18232	Valid	Species	Eulophidae	Eulophinae		Cirrospilus		elongatus	Bouček, 1959		England
18233	Valid	Species	Eulophidae	Eulophinae		Cirrospilus		lyncus	Walker, 1838		England
18233	Syn	Species	Eulophidae	Eulophinae		Cirrospilus		unifasciatus	(Förster, 1841, Eulophus)
18233	Syn	Species	Eulophidae	Eulophinae		Cirrospilus		caudatulus	Thomson, 1878
18234	Valid	Species	Eulophidae	Eulophinae		Cirrospilus		pictus	(Nees, 1834)	Eulophus pictus Nees, 1834
18234	Syn	Species	Eulophidae	Eulophinae		Cirrospilus		thasus	Walker, 1838
18234	Syn	Species	Eulophidae	Eulophinae		Cirrospilus		arcuatus	(Förster, 1841, Eulophus)
18234	Syn	Species	Eulophidae	Eulophinae		Cirrospilus		bifasciatus	Walker, 1872
18234	Syn	Species	Eulophidae	Eulophinae		Cirrospilus		ogimae	(Howard, 1910, Atoposomoidea)
18234.1	Syn	Species	Eulophidae	Eulophinae		Cirrospilus		nigriscutellaris	Sheng & Wang, 1992
18234.1	Syn	Species	Eulophidae	Eulophinae		Cirrospilus		huangyaensis	Sheng, 1994
18235	Valid	Species	Eulophidae	Eulophinae		Cirrospilus		pinicolus	Askew, 1984		England	Added by Askew (1984a)	added
18236	Valid	Species	Eulophidae	Eulophinae		Cirrospilus		salatis	Walker, 1838		England
18236	Syn	Species	Eulophidae	Eulophinae		Cirrospilus		immaculatus	Thomson, 1878
18237	Valid	Species	Eulophidae	Eulophinae		Cirrospilus		singa	Walker, 1838		Scotland
18238	Valid	Species	Eulophidae	Eulophinae		Cirrospilus		viticola	(Rondani, 1877)	Omphale viticola Rondani, 1877	England
18238	Syn	Species	Eulophidae	Eulophinae		Cirrospilus		subviolaceus	Thomson, 1878
18238	Syn	Species	Eulophidae	Eulophinae		Cirrospilus		simulator	Masi, 1933
18238	Syn	Species	Eulophidae	Eulophinae		Cirrospilus		luteus	Bukovskii, 1938
18238	Syn	Species	Eulophidae	Eulophinae		Cirrospilus		setulosus	Graham, 1959
18239	Valid	Species	Eulophidae	Eulophinae		Cirrospilus		vittatus	Walker, 1838		England, Scotland
18239	Syn	Species	Eulophidae	Eulophinae		Cirrospilus		phorbas	Walker, 1838
18239	Syn	Species	Eulophidae	Eulophinae		Cirrospilus		lineatus	(Förster, 1841, Eulophus)
18239	Syn	Species	Eulophidae	Eulophinae		Cirrospilus		nigrolineata	(Crawford, 1913, Zagrammosoma)
18239	Syn	Species	Eulophidae	Eulophinae		Cirrospilus		nigrolineatum	(Crawford, 1913, Zagrammosoma)
18239	Syn	Species	Eulophidae	Eulophinae		Cirrospilus		pulcherrima	(Mercet, 1916, Atoposomoidea)
18239.1	Syn	Species	Eulophidae	Eulophinae		Cirrospilus		sanguinea	(Girault, 1916, Zagrammosoma)
18239.1	Syn	Species	Eulophidae	Eulophinae		Cirrospilus		sanguineum	(Girault, 1916, Zagrammosoma)
18239.1	Syn	Species	Eulophidae	Eulophinae		Cirrospilus		donatellae	Mariani, 1942
18239.1	Syn	Species	Eulophidae	Eulophinae		Cirrospilus		hytomyzae	(Ishii, 1953, Atoposoma)
18240	Valid	Genus	Eulophidae	Eulophinae		Colpoclypeus			Lucchese, 1941
18241	Valid	Species	Eulophidae	Eulophinae		Colpoclypeus		florus	(Walker, 1839)	Eulophus florus Walker, 1839	England, Scotland, Wales
18241	Syn	Species	Eulophidae	Eulophinae		Colpoclypeus		silvestrii	Lucchese, 1941
18242	Valid	Genus	Eulophidae	Eulophinae		Dahlbominus			Hincks, 1945
18242	Syn	Genus	Eulophidae	Eulophinae		MICROPLECTRON			Dahlbom, 1857
18243	Valid	Species	Eulophidae	Eulophinae		Dahlbominus		fuscipennis	(Zetterstedt, 1838)	Entedon fuscipennis Zetterstedt, 1838
18244	Valid	Genus	Eulophidae	Eulophinae		Diaulinopsis			Crawford, 1912
18245	Valid	Species	Eulophidae	Eulophinae		Diaulinopsis		arenaria	(Erdös, 1951)	Cycloscapus arenarius Erdös, 1951	England	NHM, det. C. Hansson, added here	added
18246	Valid	Genus	Eulophidae	Eulophinae		Dicladocerus			Westwood, 1832
18246	Syn	Genus	Eulophidae	Eulophinae		SOLENOTUS			Förster, 1856
18246	Syn	Genus	Eulophidae	Eulophinae		DIGLYPHIS			Thomson, 1878
18246	Syn	Genus	Eulophidae	Eulophinae		SOLENONOTUS			Schulz, 1906
18247	Valid	Species	Eulophidae	Eulophinae		Dicladocerus		breviramulus	Bouček, 1959
18248	Valid	Species	Eulophidae	Eulophinae		Dicladocerus		euryalus	(Haliday, 1844)	Eulophus euryalus Haliday, 1844	Scotland
18248	Syn	Species	Eulophidae	Eulophinae		Dicladocerus		aeneiscapus	(Thomson, 1878, Diglyphis)
18249	Valid	Species	Eulophidae	Eulophinae		Dicladocerus		westwoodii	Westwood, 1832		England
18249	Syn	Species	Eulophidae	Eulophinae		Dicladocerus		aepytus	(Walker, 1839, Eulophus)
18249	Syn	Species	Eulophidae	Eulophinae		Dicladocerus		battis	(Walker, 1839, Eulophus)
18249	Syn	Species	Eulophidae	Eulophinae		Dicladocerus		viridis	(Förster, 1856, Solenotus)
18249	Syn	Species	Eulophidae	Eulophinae		Dicladocerus		rugifrons	(Thomson, 1878, Diglyphus)
18250	Valid	Genus	Eulophidae	Eulophinae		Diglyphus			Walker, 1844
18250	Syn	Genus	Eulophidae	Eulophinae		DIAULUS			Ashmead, 1904
18250	Syn	Genus	Eulophidae	Eulophinae		DIAULINUS			Schulz, 1906
18250	Syn	Genus	Eulophidae	Eulophinae		CYCLOSCAPUS			Erdös & Novicky, 1951
18251	Valid	Species	Eulophidae	Eulophinae		Diglyphus		chabrias	(Walker, 1838)	Cirrospilus chabrias Walker, 1838	England, Wales
18252	Valid	Species	Eulophidae	Eulophinae		Diglyphus		crassinervis	Erdös, 1958		England
18253	Valid	Species	Eulophidae	Eulophinae		Diglyphus		isaea	(Walker, 1838)	Cirrospilus isaea Walker, 1838	England, Scotland, Wales, Ireland
18253	Syn	Species	Eulophidae	Eulophinae		Diglyphus		lycophron	(Walker, 1838, Cirrospilus)
18253	Syn	Species	Eulophidae	Eulophinae		Diglyphus		medidas	(Walker, 1838, Cirrospilus)
18253	Syn	Species	Eulophidae	Eulophinae		Diglyphus		gracilis	(Goureau, 1851, Entedon)
18253	Syn	Species	Eulophidae	Eulophinae		Diglyphus		bisannulatus	Förster, 1861
18253.1	Syn	Species	Eulophidae	Eulophinae		Diglyphus		ornatus	Förster, 1861
18253.1	Syn	Species	Eulophidae	Eulophinae		Diglyphus		clavicornis	Walker, 1872
18253.1	Syn	Species	Eulophidae	Eulophinae		Diglyphus		phytomyzae	(Rondani, 1877, Elachistus)
18253.1	Syn	Species	Eulophidae	Eulophinae		Diglyphus		viridis	(Thomson, 1878, Solenotus)
18254	Valid	Species	Eulophidae	Eulophinae		Diglyphus		minoeus	(Walker, 1838)	Cirrospilus minoeus Walker, 1838	England, Wales
18254	Syn	Species	Eulophidae	Eulophinae		Diglyphus		abron	(Walker, 1838, Cirrospilus)
18254	Syn	Species	Eulophidae	Eulophinae		Diglyphus		amelon	(Walker, 1839, Eulophus)
18254	Syn	Species	Eulophidae	Eulophinae		Diglyphus		deldon	(Walker, 1839, Cirrospilus)
18254	Syn	Species	Eulophidae	Eulophinae		Diglyphus		myron	(Walker, 1839, Cirrospilus)
18254.1	Syn	Species	Eulophidae	Eulophinae		Diglyphus		smilis	(Walker, 1839, Cirrospilus)
18255	Valid	Species	Eulophidae	Eulophinae		Diglyphus		pachyneurus	Graham, 1963		England
18256	Valid	Species	Eulophidae	Eulophinae		Diglyphus		poppoea	Walker, 1848		England, Scotland, Wales, Ireland
18257	Valid	Species	Eulophidae	Eulophinae		Diglyphus		pusztensis	(Erdös & Novicky, 1951)	Cycloscapus pusztensis Erdös & Novicky, 1951	Wales
18257	Syn	Species	Eulophidae	Eulophinae		Diglyphus		tibiscanus	Erdös, 1958
18257	Syn	Species	Eulophidae	Eulophinae		Diglyphus		fulvipes	Erdös, 1961
18258	Valid	Genus	Eulophidae	Eulophinae		Dimmockia			Ashmead, 1904
18258	Syn	Genus	Eulophidae	Eulophinae		ENCOPA			Graham, 1959
18259	Valid	Species	Eulophidae	Eulophinae		Dimmockia		brevicornis	(Erdös, 1954)	Eulophus brevicornis Erdös, 1954
18260	Valid	Genus	Eulophidae	Eulophinae		Elachertus			Spinola, 1811			Doubtfully placed species of Elachertus : [erse (Walker, 1839, Eulophus) nom. dub.]; [suada (Walker, 1839, Eulophus) nom. dub.]. See Bouček & Askew (1968).
18260	Syn	Genus	Eulophidae	Eulophinae		ELACHISTUS			Förster, 1856
18260	Syn	Genus	Eulophidae	Eulophinae		ARDALUS			Howard, 1897
18260	Syn	Genus	Eulophidae	Eulophinae		CIRROSPILOIDEUS			Ashmead, 1904
18260	Syn	Genus	Eulophidae	Eulophinae		DIGLYPHOMORPHELLA			Girault, 1913
18260	Syn	Genus	Eulophidae	Eulophinae		PARENTEDON			Girault, 1913
18260.1	Syn	Genus	Eulophidae	Eulophinae		PSEUDELACHERTEUS			Girault, 1913
18260.1	Syn	Genus	Eulophidae	Eulophinae		SYMPIESOMORPHELLEUS			Girault, 1913
18260.1	Syn	Genus	Eulophidae	Eulophinae		ARDALOIDES			Girault, 1915
18260.1	Syn	Genus	Eulophidae	Eulophinae		EUPLECTROMORPHELLA			Girault, 1915
18260.1	Syn	Genus	Eulophidae	Eulophinae		PROARDALUS			Girault & Dodd, 1915
18260.1	Syn	Genus	Eulophidae	Eulophinae		EPARDALUS			Girault, 1917
18260.1	Syn	Genus	Eulophidae	Eulophinae		PETEENUS			Erdös, 1961
18260.1	nom. dub.	Species	Eulophidae	Eulophinae		Elachertus		[erse]	(Walker, 1839, Eulophus)
18260.1	nom. dub.	Species	Eulophidae	Eulophinae		Elachertus		[suada]	(Walker, 1839, Eulophus)
18261	Valid	Species	Eulophidae	Eulophinae		Elachertus		anthophilae	Bouček, 2002
18262	Valid	Species	Eulophidae	Eulophinae		Elachertus		artaeus	(Walker, 1839)	Eulophus artaeus Walker, 1839
18263	Valid	Species	Eulophidae	Eulophinae		Elachertus		bisurmanus	Erdös, 1966
18264	Valid	Species	Eulophidae	Eulophinae		Elachertus		charondas	(Walker, 1839)	Eulophus charondas Walker, 1839	England
18264	Syn	Species	Eulophidae	Eulophinae		Elachertus		orsus	(Walker, 1839, Eulophus)
18264	Syn	Species	Eulophidae	Eulophinae		Elachertus		punctiscuta	(Thomson, 1878, Elachistus)
18264	Syn	Species	Eulophidae	Eulophinae		Elachertus		monachae	(Ruschka & Fulmek, 1915, Elachistus)
18265	Valid	Species	Eulophidae	Eulophinae		Elachertus		fenestratus	Nees, 1834		England
18265	Syn	Species	Eulophidae	Eulophinae		Elachertus		argissa	(Walker, 1839, Eulophus)
18265	Syn	Species	Eulophidae	Eulophinae		Elachertus		eurybates	(Walker, 1839, Eulophus)
18265	Syn	Species	Eulophidae	Eulophinae		Elachertus		saon	(Walker, 1839, Eulophus)
18265	Syn	Species	Eulophidae	Eulophinae		Elachertus		opaculus	(Thomson, 1878, Elachistus)
18265	Syn	Species	Eulophidae	Eulophinae		Elachertus		proteoteratis	(Howard, 1885, Elachistus)
18265.1	Syn	Species	Eulophidae	Eulophinae		Elachertus		coxalis	(Howard, 1885, Elachistus)
18265.1	Syn	Species	Eulophidae	Eulophinae		Elachertus		veridoeneus	(Provancher, 1887, Euplectrus)
18265.1	Syn	Species	Eulophidae	Eulophinae		Elachertus		pini	Gahan, 1927
18266	Valid	Species	Eulophidae	Eulophinae		Elachertus		gallicus	Erdös, 1958
18267	Valid	Species	Eulophidae	Eulophinae		Elachertus		inunctus	Nees, 1834		England
18267	Syn	Species	Eulophidae	Eulophinae		Elachertus		eucrate	(Walker, 1839, Eulophus)
18267	Syn	Species	Eulophidae	Eulophinae		Elachertus		florianus	(Walker, 1839, Eulophus)
18267	Syn	Species	Eulophidae	Eulophinae		Elachertus		neleus	(Walker, 1839, Eulophus)
18267	Syn	Species	Eulophidae	Eulophinae		Elachertus		sublaevis	(Thomson, 1878, Elachistus)
18268	Valid	Species	Eulophidae	Eulophinae		Elachertus		isadas	(Walker, 1839)	Eulophus isadas Walker, 1839	England, Scotland, Wales
18268	Syn	Species	Eulophidae	Eulophinae		Elachertus		scyllis	(Walker, 1848, Eulophus)
18268	Syn	Species	Eulophidae	Eulophinae		Elachertus		ticida	(Walker, 1839, Eulophus)
18268	Syn	Species	Eulophidae	Eulophinae		Elachertus		splendens	(Förster, 1841, Elachestus)
18268	Syn	Species	Eulophidae	Eulophinae		Elachertus		viridulus	(Thomson, 1878, Elachistus)
18269	Valid	Species	Eulophidae	Eulophinae		Elachertus		lateralis	(Spinola, 1808)	Diplolepis lateralis Spinola, 1808	England, Scotland, Wales
18269	Syn	Species	Eulophidae	Eulophinae		Elachertus		carinatus	(Ratzeburg, 1848, Elachestus)
18269	Syn	Species	Eulophidae	Eulophinae		Elachertus		aeneiscapus	(Thomson, 1878, Elachistus)
18269	Syn	Species	Eulophidae	Eulophinae		Elachertus		petiolatus	(Thomson, 1878, Elachistus)
18269	Syn	Species	Eulophidae	Eulophinae		Elachertus		clavatus	Erdös, 1966
18270	Valid	Species	Eulophidae	Eulophinae		Elachertus		pilosiscuta	Bouček, 1971		Scotland
18271	Valid	Genus	Eulophidae	Eulophinae		Elasmus			Westwood, 1833			Species of Elasmus removed from the British and Irish list: [rufiventris Ferrière, 1947 ] - listed by Bouček & Graham (1978) in error.
18271	Syn	Genus	Eulophidae	Eulophinae		ANEURE			Nees, 1834
18271	Syn	Genus	Eulophidae	Eulophinae		HEPTOCONDYLA			Rondani, 1877
18271	Syn	Genus	Eulophidae	Eulophinae		CYCLOPLEURA			Cameron, 1913
18271	Syn	Genus	Eulophidae	Eulophinae		AUSTELASMUS			Riek, 1967
18272	Valid	Species	Eulophidae	Eulophinae		Elasmus		anius	Walker, 1846
18273	Valid	Species	Eulophidae	Eulophinae		Elasmus		flabellatus	(Fonscolombe, 1832)	Eulophus flabellatus Fonscolombe, 1832
18273	Syn	Species	Eulophidae	Eulophinae		Elasmus		scutellaris	(Nees, 1834, Aneure)
18273	Syn	Species	Eulophidae	Eulophinae		Elasmus		rhipicerus	(Förster, 1841, Aneure)
18273	Syn	Species	Eulophidae	Eulophinae		Elasmus		giraudi	Ferrière, 1947
18274	Valid	Species	Eulophidae	Eulophinae		Elasmus		nudus	(Nees, 1834)	Aneure nuda Nees, 1834		Omitted by Bouček & Graham (1978).
18274	Syn	Species	Eulophidae	Eulophinae		Elasmus		albipennis	Thomson, 1878
18275	Valid	Genus	Eulophidae	Eulophinae		Eulophus			Geoffroy, 1762			Doubtfully placed species of Eulophus (see Bouček & Askew (1968)): [aepulo Walker, 1839 nom. dub.]; [agathyllus Walker, 1846 nom. dub.]; [boeotus Walker, 1839 nom. dub.]; [callidius Walker, 1839 nom. dub.]; [carbo Walker, 1839 nom. dub.]; [eucritus Walker, 1839 nom. dub.]; [iapetus Walker, 1839 nom. dub.]; [kirbii Curtis & Westwood, 1826 nom. dub.]; [orsinus Walker, 1839 nom. dub.]; [pythodorus W…
18275	Syn	Genus	Eulophidae	Eulophinae		COMEDO			Schrank, 1802
18275	Syn	Genus	Eulophidae	Eulophinae		CRATOTECHUS			Thomson, 1878
18275	nom. dub.	Species	Eulophidae	Eulophinae		Eulophus		[aepulo]	Walker, 1839
18275	nom. dub.	Species	Eulophidae	Eulophinae		Eulophus		[agathyllus]	Walker, 1846
18275	nom. dub.	Species	Eulophidae	Eulophinae		Eulophus		[boeotus]	Walker, 1839
18275.1	nom. dub.	Species	Eulophidae	Eulophinae		Eulophus		[callidius]	Walker, 1839
18275.1	nom. dub.	Species	Eulophidae	Eulophinae		Eulophus		[carbo]	Walker, 1839
18275.1	nom. dub.	Species	Eulophidae	Eulophinae		Eulophus		[eucritus]	Walker, 1839
18275.1	nom. dub.	Species	Eulophidae	Eulophinae		Eulophus		[iapetus]	Walker, 1839
18275.1	nom. dub.	Species	Eulophidae	Eulophinae		Eulophus		[kirbii]	Curtis & Westwood, 1826
18275.1	nom. dub.	Species	Eulophidae	Eulophinae		Eulophus		[orsinus]	Walker, 1839
18275.1	nom. dub.	Species	Eulophidae	Eulophinae		Eulophus		[pythodorus]	Walker, 1848
18275.1	nom. dub.	Species	Eulophidae	Eulophinae		Eulophus		[sancus]	Walker, 1839
18275.1	nom. dub.	Species	Eulophidae	Eulophinae		Eulophus		[trachalus]	Walker, 1839
18275.1	nom. dub.	Species	Eulophidae	Eulophinae		Eulophus		[veturius]	Walker, 1848
18276	Valid	Species	Eulophidae	Eulophinae		Eulophus		abdominalis	Nees, 1834		England
18276	Syn	Species	Eulophidae	Eulophinae		Eulophus		anatole	Walker, 1839
18276	Syn	Species	Eulophidae	Eulophinae		Eulophus		longicornis	(Thomson, 1878, Cratotechus)
18277	Valid	Species	Eulophidae	Eulophinae		Eulophus		larvarum	(Linnaeus, 1758)	Ichneumon larvarum Linnaeus, 1758	England
18277	Syn	Species	Eulophidae	Eulophinae		Eulophus		aeneicoxa	(Thomson, 1878, Cratotechus)
18278	Valid	Species	Eulophidae	Eulophinae		Eulophus		pennicornis	Nees, 1834		England
18278	Syn	Species	Eulophidae	Eulophinae		Eulophus		plumicornis	(Dalman, 1820, Entedon)
18278	Syn	Species	Eulophidae	Eulophinae		Eulophus		fuliginosus	Nees, 1834
18278	Syn	Species	Eulophidae	Eulophinae		Eulophus		drupes	Walker, 1839
18278	Syn	Species	Eulophidae	Eulophinae		Eulophus		opaculus	(Thomson, 1878, Cratotechus)
18279	Valid	Species	Eulophidae	Eulophinae		Eulophus		ramicornis	(Fabricius, 1781)	Ichneumon ramicornis Fabricius, 1781
18279	Syn	Species	Eulophidae	Eulophinae		Eulophus		circularis	(Geoffroy, 1785, Cynips)
18279	Syn	Species	Eulophidae	Eulophinae		Eulophus		eulophus	(Geoffroy, 1785, Cynips)
18279	Syn	Species	Eulophidae	Eulophinae		Eulophus		damicornis	Kirby, 1825
18279	Syn	Species	Eulophidae	Eulophinae		Eulophus		dimidiatus	Nees, 1834
18279.1	Syn	Species	Eulophidae	Eulophinae		Eulophus		bombycicornis	Ratzeburg, 1844
18279.1	Syn	Species	Eulophidae	Eulophinae		Eulophus		phalaenarum	Ratzeburg, 1844
18279.1	Syn	Species	Eulophidae	Eulophinae		Eulophus		fumatus	Ratzeburg, 1848
18279.1	Syn	Species	Eulophidae	Eulophinae		Eulophus		mulierosus	Karsch, 1879
18279.1	Syn	Species	Eulophidae	Eulophinae		Eulophus		hoplitis	(Crawford, 1911, Cratotechus)
18279.1	Syn	Species	Eulophidae	Eulophinae		Eulophus		nigribasis	Gradwell, 1957
18280	Valid	Species	Eulophidae	Eulophinae		Eulophus		rhamnius	Walker, 1848
18281	Valid	Species	Eulophidae	Eulophinae		Eulophus		smerinthicida	Bouček, 1959
18282	Valid	Species	Eulophidae	Eulophinae		Eulophus		thespius	Walker, 1839
18282	Syn	Species	Eulophidae	Eulophinae		Eulophus		ungularis	(Thomson, 1878, Cratotechus)
18283	Valid	Genus	Eulophidae	Eulophinae		Euplectrus			Westwood, 1832
18283	Syn	Genus	Eulophidae	Eulophinae		DIPLECTRON			Dahlbom, 1857
18283	Syn	Genus	Eulophidae	Eulophinae		PACHYSCAPHA			Howard, 1897
18283	Syn	Genus	Eulophidae	Eulophinae		REKABIA			Cameron, 1905
18283	Syn	Genus	Eulophidae	Eulophinae		HETEROSCAPUS			Brèthes, 1918
18283	Syn	Genus	Eulophidae	Eulophinae		HETEROSCAPISCUS			Ghesquière, 1946
18284	Valid	Species	Eulophidae	Eulophinae		Euplectrus		bicolor	(Swederus, 1795)	Pteromalus bicolor Swederus, 1795	England
18284	Syn	Species	Eulophidae	Eulophinae		Euplectrus		albiventris	(Spinola, 1811, Elachertus)
18284	Syn	Species	Eulophidae	Eulophinae		Euplectrus		?maculiventris	Westwood, 1832				?
18284	Syn	Species	Eulophidae	Eulophinae		Euplectrus		intactus	Walker, 1872
18285	Valid	Species	Eulophidae	Eulophinae		Euplectrus		?platyhypenae	Howard, 1885			Only questionably noted as British, as E. nigriceps, by Graham (1963).	?
18285	Syn	Species	Eulophidae	Eulophinae		Euplectrus		nigriceps	Ferrière, 1941
18286	Valid	Genus	Eulophidae	Eulophinae		Hemiptarsenus			Westwood, 1833
18286	Syn	Genus	Eulophidae	Eulophinae		NOTANISOMORPHA			Ashmead, 1904
[truncated: 3,972 more rows]
[truncated: 5 more columns]
