# Supplementary material for: Checklist of British and Irish Hymenoptera - Chalcidoidea and Mymarommatoidea
Source: Biodivers Data J. 2016 Jun 6;(4):e8013. doi: 10.3897/BDJ.4.e8013 (PMC4910507; doi:10.3897/BDJ.4.e8013)
Supplement: Supplementary material 2 — Comparison of 1978 checklist species with 2016 checklist [file biodiversity_data_journal-4-e8013-s002.xlsx]

## Sheet: 1978 checklist species
SEQUENCE	1978 family	Usage	NB	Name in 1978 checklist	Name in 2016 checklist	Generic change	Species change
5	Chalcididae	valid		Brachymeria minuta (Linnaeus)	Brachymeria minuta (Linnaeus)
15	Chalcididae	valid		Chalcis biguttata Spinola	Chalcis biguttata Spinola
19	Chalcididae	valid		Chalcis myrifex (Sulzer)	Chalcis myrifex (Sulzer)
21	Chalcididae	valid		Chalcis sispes (Linnaeus)	Chalcis sispes (Linnaeus)
27	Chalcididae	valid		Spilochalcis xanthostigma Thomson	Conura xanthostigma (Dalman)	Synonymy
32	Chalcididae	valid		Haltichella rufipes (Olivier)	Haltichella rufipes (Olivier)
41	Eurytomidae	valid		Tetramesa aequalis (Walker)	Tetramesa aequalis (Walker)
42	Eurytomidae	valid		Tetramesa airae (von Schlechtendal)	Tetramesa airae (Schlechtendal)
44	Eurytomidae	valid		Tetramesa albomaculata (Ashmead)	Tetramesa albomaculatum (Ashmead)
45	Eurytomidae	valid		Tetramesa angustata (Walker)	Tetramesa angustatum (Walker)
47	Eurytomidae	valid		Tetramesa angustipennis (Walker)	Tetramesa angustipenne (Walker)
52	Eurytomidae	valid		Tetramesa brevicollis (Walker)	Tetramesa brevicollis (Walker)
54	Eurytomidae	valid		Tetramesa brevicornis (Walker)	Tetramesa brevicornis (Walker)
58	Eurytomidae	valid		Tetramesa brevipennis (Walker)	Tetramesa brevipennis (Walker)
60	Eurytomidae	valid		Tetramesa brevis (Walker)	Tetramesa brevis (Walker)
61	Eurytomidae	valid		Tetramesa breviventris (Walker)	Tetramesa breviventris (Walker)
62	Eurytomidae	valid		Tetramesa calamagrostidis (von Schlechtendal)	Tetramesa calamagrostidis (Schlechtendal)
63	Eurytomidae	valid		Tetramesa cornuta (Walker)	Tetramesa cornuta (Walker)
66	Eurytomidae	valid		Tetramesa crassicornis (Walker)	Tetramesa crassicornis (Walker)
68	Eurytomidae	valid		Tetramesa elongata (Walker)	Tetramesa minor (Walker)		Synonymised
69	Eurytomidae	valid		Tetramesa eximia (Giraud)	Tetramesa eximia (Giraud)
72	Eurytomidae	valid		Tetramesa fulvicollis (Walker)	Tetramesa fulvicollis (Walker)
75	Eurytomidae	valid		Tetramesa fumipennis (Walker)	Tetramesa fumipennis (Walker)
77	Eurytomidae	valid		Tetramesa hyalipennis (Walker)	Tetramesa hyalipennis (Walker)
80	Eurytomidae	valid		Tetramesa inaequalis (Thomson)	Tetramesa inaequalis (Thomson)
81	Eurytomidae	valid		Tetramesa juncea (Walker)	Tetramesa juncea (Walker)
82	Eurytomidae	valid		Tetramesa laothoe (Walker)	Tetramesa laothoe (Walker)
83	Eurytomidae	valid		Tetramesa linearis (Walker)	Tetramesa linearis (Walker)
89	Eurytomidae	valid		Tetramesa longicornis (Walker)	Tetramesa longicornis (Walker)
92	Eurytomidae	valid		Tetramesa longula (Dalman)	Tetramesa longula (Dalman)
94	Eurytomidae	valid		Tetramesa maculata (Howard)	Tetramesa maculata (Howard)
95	Eurytomidae	valid		Tetramesa maderae (Walker)	Tetramesa maderae (Walker)
97	Eurytomidae	valid		Tetramesa minor (Walker)	Tetramesa minor (Walker)
98	Eurytomidae	valid		Tetramesa nepe (Walker)	Tetramesa nepe (Walker)
99	Eurytomidae	valid		Tetramesa paludum Graham	Tetramesa paluda Graham
100	Eurytomidae	valid		Tetramesa petiolata (Walker)	Tetramesa petiolata (Walker)
101	Eurytomidae	valid		Tetramesa phleicola (Hedicke)	Tetramesa phleicola (Hedicke)
102	Eurytomidae	valid		Tetramesa pusilla (Walker)	Tetramesa pusilla (Walker)
103	Eurytomidae	valid		Tetramesa robusta (Walker)	Tetramesa robusta (Walker)
104	Eurytomidae	valid		Tetramesa subfumata (Walker)	Tetramesa subfumata (Walker)
105	Eurytomidae	valid		Tetramesa szelenyii Graham	Tetramesa szelenyii Graham
106	Eurytomidae	valid		Tetramesa tenuicornis (Walker)	Tetramesa tenuicornis (Walker)
107	Eurytomidae	valid		Tetramesa vacillans (Walker)	Tetramesa vacillans (Walker)
114	Eurytomidae	valid		Eurytoma atra (Walker)	Bruchophagus atra (Walker)	Transfer
116	Eurytomidae	valid		Eurytoma aciculata Ratzeburg	Eurytoma aciculata Ratzeburg
119	Eurytomidae	valid		Eurytoma aethiops Boheman	Eurytoma aethiops Boheman
121	Eurytomidae	valid		Eurytoma apicalis Walker	Eurytoma apicalis Walker
124	Eurytomidae	valid		Eurytoma appendigaster (Swederus)	Eurytoma appendigaster (Swederus)
125	Eurytomidae	valid		Eurytoma arctica Thomson	Eurytoma arctica Thomson
128	Eurytomidae	valid	@	Eurytoma argele Walker	Aximopsis nodularis Boheman		Synonymised
129	Eurytomidae	valid		Eurytoma brunniventris Ratzeburg	Eurytoma brunniventris Ratzeburg
130	Eurytomidae	valid		Eurytoma castor Claridge	Eurytoma castor Claridge
131	Eurytomidae	valid		Eurytoma centaureae Claridge	Eurytoma centaureae Claridge
132	Eurytomidae	valid		Eurytoma collaris Walker	Eurytoma collaris Walker
140	Eurytomidae	valid		Eurytoma crassinervis Thomson	Eurytoma crassinervis Thomson
141	Eurytomidae	valid		Eurytoma curculionum Mayr	Eurytoma curculionum Mayr
142	Eurytomidae	valid		Eurytoma curta Walker	Eurytoma curta Walker
143	Eurytomidae	valid		Eurytoma danuvica Erdös	Eurytoma danuvica Erdös
145	Eurytomidae	valid		Eurytoma dentata Mayr	Eurytoma dentata Mayr
146	Eurytomidae	valid		Eurytoma exempta Walker	Eurytoma exempta Walker
147	Eurytomidae	valid		Eurytoma flavimana Boheman	Eurytoma flavimana Boheman
150	Eurytomidae	valid		Eurytoma fumipennis Walker	Eurytoma fumipennis Walker
151	Eurytomidae	synonym		Eurytoma tumida Walker	Eurytoma tumida Walker		Revived
152	Eurytomidae	valid		Eurytoma hypochoeridis Claridge	Eurytoma hypochoeridis Claridge
153	Eurytomidae	valid		Eurytoma longipennis Walker	Eurytoma longipennis Walker
154	Eurytomidae	valid		Eurytoma maura Boheman	Eurytoma maura Boheman
156	Eurytomidae	valid		Eurytoma mayri Ashmead	Eurytoma mayri Ashmead
158	Eurytomidae	valid		Eurytoma morio Boheman	Eurytoma morio Boheman
163	Eurytomidae	synonym	?	Eurytoma ?melanoneura Walker	Eurytoma melanoneura Walker		Revived
167	Eurytomidae	valid		Eurytoma nitida Walker	Systole albipennis Walker		Synonymised
168	Eurytomidae	valid		Eurytoma nodularis Boheman	Aximopsis nodularis Boheman	Transfer
171	Eurytomidae	valid		Eurytoma phalaridis Graham	Eurytoma phalaridis Graham
172	Eurytomidae	valid		Eurytoma pistaciae Rondani	Eurytoma pistaciae Rondani
174	Eurytomidae	valid		Eurytoma pollux Claridge	Eurytoma pollux Claridge
175	Eurytomidae	valid		Eurytoma robusta Mayr	Eurytoma robusta Mayr
176	Eurytomidae	valid		Eurytoma rosae Nees	Eurytoma rosae Nees
178	Eurytomidae	valid		Eurytoma roseni Claridge	Eurytoma roseni Claridge
179	Eurytomidae	valid		Eurytoma rubicola Giraud	Aximopsis nodularis Boheman		Synonymised
181	Eurytomidae	valid		Eurytoma rufipes Walker	Eurytoma rufipes Walker
182	Eurytomidae	valid		Eurytoma saliciperdae Mayr	Eurytoma afra Boheman		Synonymised
184	Eurytomidae	valid		Eurytoma salicis Walker	Mangoma salicis Walker	Transfer
187	Eurytomidae	valid		Eurytoma serratulae (Fabricius)	Eurytoma serratulae (Fabricius)
189	Eurytomidae	valid		Eurytoma strigifrons Thomson	Eurytoma strigifrons Thomson
190	Eurytomidae	valid		Eurytoma tapio Claridge	Eurytoma tapio Claridge
191	Eurytomidae	valid		Eurytoma tibialis Boheman	Eurytoma compressa (Fabricius)		Synonymised
196	Eurytomidae	valid		Eurytoma verticillata (Fabricius)	Eurytoma verticillata (Fabricius)
201	Eurytomidae	valid		Eurytoma aspilus (Walker)	Eurytoma aspila (Walker)
204	Eurytomidae	valid		Eurytoma gibba Boheman	Bruchophagus gibbus (Boheman)	Transfer
208	Eurytomidae	valid		Eurytoma intermedia Thomson	Bruchophagus intermedius (Thomson)	Transfer
210	Eurytomidae	valid		Eurytoma platyptera (Walker)	Bruchophagus platypterus (Walker)	Transfer
213	Eurytomidae	valid		Systole albipennis Walker	Systole albipennis Walker
216	Eurytomidae	valid		Systole tuonela Claridge	Systole tuonela Claridge
221	Eurytomidae	valid		Sycophila biguttata (Swederus)	Sycophila biguttata (Swederus)
233	Eurytomidae	valid		Sycophila concinna (Boheman)	Sycophila concinna (Boheman)
235	Eurytomidae	valid		Sycophila flavicollis (Walker)	Sycophila flavicollis (Walker)
237	Eurytomidae	valid		Sycophila mellea (Curtis)	Sycophila mellea (Curtis)
240	Eurytomidae	valid		Sycophila stagnalis (Erdös)	Sycophila fasciata (Thomson)		Synonymised
242	Eurytomidae	valid		Sycophila variegata (Curtis)	Sycophila variegata (Curtis)
254	Torymidae	valid		Cryptopristus caliginosus (Walker)	Cryptopristus caliginosus (Walker)
260	Torymidae	valid		Glyphomerus stigma (Fabricius)	Glyphomerus stigma (Fabricius)
262	Torymidae	valid		Glyphomerus tibialis (Förster)	Glyphomerus tibialis Förster
265	Torymidae	valid		Monodontomerus aereus Walker	Monodontomerus aereus Walker
267	Torymidae	valid		Monodontomerus obscurus Westwood	Monodontomerus obscurus Westwood
274	Torymidae	valid		Monodontomerus obsoletus (Fabricius)	Monodontomerus aeneus (Fonscolombe)		Synonymised
278	Torymidae	valid		Monodontomerus rugulosus Thomson	Monodontomerus rugulosus Thomson
280	Torymidae	valid		Monodontomerus vicicellae (Walker)	Monodontomerus vicicellae (Walker)
284	Torymidae	valid		Pseudotorymus apionis (Mayr)	Pseudotorymus arvernicus (Walker)		Synonymised
285	Torymidae	valid		Pseudotorymus frontinus (Walker)	Pseudotorymus frontinus (Walker)
287	Torymidae	valid	??	Pseudotorymus ??medicaginis (Mayr)	Pseudotorymus salicis Ruschka		Synonymised
288	Torymidae	valid	??	Pseudotorymus ??militaris (Boheman)	Pseudotorymus militaris (Boheman)
289	Torymidae	valid		Pseudotorymus nephthys (Walker)	Pseudotorymus nephthys (Walker)
294	Torymidae	valid		Megastigmus aculeatus (Swederus)	Megastigmus aculeatus (Swederus)
301	Torymidae	valid		Megastigmus atedius Walker	Megastigmus atedius Walker
304	Torymidae	valid		Megastigmus bipunctatus (Swederus)	Megastigmus bipunctatus (Swederus)
308	Torymidae	valid		Megastigmus dorsalis (Fabricius)	Bootanomyia dorsalis (Fabricius)	Transfer
311	Torymidae	valid		Megastigmus pictus (Förster)	Megastigmus pictus (Förster)
313	Torymidae	valid		Megastigmus pinus Parfitt	Megastigmus pinus Parfitt
314	Torymidae	valid		Megastigmus spermotrophus Wachtl	Megastigmus spermotrophus Wachtl
315	Torymidae	valid		Megastigmus stigmatizans (Fabricius)	Bootanomyia stigmatizans (Fabricius)	Transfer
318	Torymidae	valid		Megastigmus suspectus Borries	Megastigmus suspectus Borries
324	Torymidae	valid		Diomorus armatus (Boheman)	Torymus armatus Boheman	Synonymy
328	Torymidae	valid		Torymus affinis (Fonscolombe)	Torymus affinis (Fonscolombe)
337	Torymidae	valid		Torymus baudysi Bouček	Torymus baudysi Bouček
338	Torymidae	valid		Torymus cyaneus Walker	Torymus cyaneus Walker
341	Torymidae	valid		Torymus druparum Boheman	Torymus druparum Boheman
342	Torymidae	valid		Torymus fastuosus Boheman	Torymus fastuosus Boheman
344	Torymidae	valid		Torymus notatus (Walker)	Torymus notatus (Walker)
346	Torymidae	valid		Torymus varians (Walker)	Torymus varians (Walker)
353	Torymidae	valid		Torymus amurensis (Walker)	Torymus amurensis (Walker)
354	Torymidae	valid		Torymus arundinis (Walker)	Torymus arundinis (Walker)
356	Torymidae	valid		Torymus auratus (Geoffroy)	Torymus flavipes (Walker)		Synonymised
379	Torymidae	valid		Torymus azureus Boheman	Torymus azureus Boheman
381	Torymidae	valid		Torymus basalis (Walker)	Torymus basalis (Walker)
383	Torymidae	valid		Torymus bedeguaris (Linnaeus)	Torymus bedeguaris (Linnaeus)
386	Torymidae	valid	@	Torymus campanulae Cameron	Torymus chloromerus (Walker)		Synonymised
387	Torymidae	valid		Torymus caudatus Boheman	Torymus caudatus Boheman
388	Torymidae	valid		Torymus chlorocopes Boheman	Torymus chlorocopes Boheman
389	Torymidae	valid		Torymus chloromerus (Walker)	Torymus chloromerus (Walker)
398	Torymidae	valid		Torymus chrysocephalus Boheman	Torymus chrysocephalus Boheman
399	Torymidae	valid		Torymus cingulatus Nees	Torymus cingulatus Nees
403	Torymidae	valid		Torymus confinis (Walker)	Torymus confinis (Walker)
407	Torymidae	valid		Torymus erucarum (Schrank)	Torymus erucarum (Schrank)
413	Torymidae	valid		Torymus formosus (Walker)	Torymus formosus (Walker)
416	Torymidae	valid		Torymus fuscipes Boheman	Torymus fuscipes Boheman
417	Torymidae	valid		Torymus galii Boheman	Torymus galii Boheman
418	Torymidae	valid		Torymus geranii (Walker)	Torymus geranii (Walker)
422	Torymidae	valid		Torymus hederae (Walker)	Torymus hederae (Walker)
423	Torymidae	valid		Torymus heyeri Wachtl	Torymus heyeri Wachtl
424	Torymidae	valid		Torymus igniceps Mayr	Torymus igniceps Mayr
425	Torymidae	valid		Torymus impar Rondani	Torymus impar Rondani
427	Torymidae	valid		Torymus insolitus (Walker)	Torymus microcerus (Walker)		Synonymised
429	Torymidae	valid		Torymus juniperi (Linnaeus)	Torymus juniperi (Linnaeus)
433	Torymidae	valid		Torymus laetus (Walker)	Torymus laetus (Walker)
436	Torymidae	valid		Torymus microstigma (Walker)	Torymus microstigma (Walker)
440	Torymidae	valid		Torymus nigritarsus (Walker)	Torymus nigritarsus (Walker)
443	Torymidae	valid		Torymus nitens (Walker)	Torymus auratus (Müller)		Synonymised
452	Torymidae	valid		Torymus nobilis Boheman	Torymus nobilis Boheman
454	Torymidae	valid	@	Torymus pretiosus (Walker)	Torymus bedeguaris (Linnaeus)		Synonymised
455	Torymidae	valid		Torymus pulchellus Thomson	Torymus pulchellus Thomson
457	Torymidae	valid		Torymus quercinus Boheman	Torymus quercinus Boheman
459	Torymidae	valid		Torymus regalis (Walker)	Torymus regalis (Walker)
460	Torymidae	valid		Torymus roboris (Walker)	Torymus roboris (Walker)
462	Torymidae	valid		Torymus rubi (Schrank)	Torymus rubi (Schrank)
464	Torymidae	valid		Torymus scutellaris (Walker)	Torymus scutellaris (Walker)
466	Torymidae	valid	@	Torymus strenuus (Walker)	Torymus microstigma (Walker)		Synonymised
467	Torymidae	valid		Torymus tilicola Ruschka	Torymus chloromerus (Walker)		Synonymised
468	Torymidae	valid		Torymus tipulariarum Zetterstedt	Torymus tipulariarum Zetterstedt
469	Torymidae	valid		Torymus ulmariae Ruschka	Torymus ulmariae Ruschka
470	Torymidae	valid	@	Torymus vallisnerii Cameron	Nomen dubium
471	Torymidae	valid		Torymus ventralis (Fonscolombe)	Torymus ventralis (Fonscolombe)
479	Torymidae	valid		Torymus fuscicornis (Walker)	Torymus fuscicornis (Walker)
482	Torymidae	valid		Torymus nitidulus (Walker)	Torymus nitidulus (Walker)
492	Ormyridae	valid		Ormyrus gratiosus (Förster)	Ormyrus gratiosus (Förster)
493	Ormyridae	valid		Ormyrus nitidulus (Fabricius)	Ormyrus nitidulus (Fabricius)
497	Ormyridae	valid		Ormyrus punctiger Westwood	Ormyrus pomaceus (Geoffroy)		Synonymised
512	Eucharitidae	valid		Eucharis adscendens (Fabricius)	Eucharis adscendens (Fabricius)
518	Perilampidae	valid		Perilampus aeneus (Rossius)	Perilampus aeneus (Rossius)
521	Perilampidae	valid		Perilampus aureoviridis Walker	Perilampus aureoviridis Walker
524	Perilampidae	valid		Perilampus laevifrons Dalman	Perilampus laevifrons Dalman
525	Perilampidae	valid		Perilampus micans Dalman	Perilampus micans Dalman
529	Perilampidae	valid		Perilampus polypori Bouček	Perilampus polypori Bouček
530	Perilampidae	valid		Perilampus ruficornis (Fabricius)	Perilampus ruficornis (Fabricius)
535	Perilampidae	valid		Perilampus tristis Mayr	Perilampus tristis Mayr
541	Pteromalidae	valid		Cleonymus laticornis Walker	Cleonymus laticornis Walker
543	Pteromalidae	valid		Cleonymus obscurus Walker	Cleonymus obscurus Walker
550	Pteromalidae	valid		Macromesus amphiretus Walker	Macromesus amphiretus Walker
554	Pteromalidae	valid		Cea pulicaris Walker	Cea pulicaris Walker
557	Pteromalidae	valid		Spalangiopelta alata Bouček	Spalangiopelta alata Bouček
558	Pteromalidae	valid		Spalangiopelta procera Graham	Spalangiopelta procera Graham
562	Pteromalidae	valid		Spalangia cameroni Perkins	Spalangia cameroni Perkins
566	Pteromalidae	valid		Spalangia crassicornis Bouček	Spalangia crassicornis Bouček
567	Pteromalidae	valid		Spalangia erythromera Förster	Spalangia erythromera Förster
570	Pteromalidae	valid		Spalangia nigra Latreille	Spalangia nigra Latreille
573	Pteromalidae	valid		Spalangia nigripes Curtis	Spalangia nigripes Curtis
577	Pteromalidae	valid		Spalangia nigroaenea Curtis	Spalangia nigroaenea Curtis
582	Pteromalidae	valid		Spalangia rugulosa Förster	Spalangia rugulosa Förster
583	Pteromalidae	valid		Spalangia subpunctata Förster	Spalangia subpunctata Förster
591	Pteromalidae	valid		Cerocephala cornigera Westwood	Cerocephala cornigera Westwood
593	Pteromalidae	valid		Cerocephala rufa (Walker)	Cerocephala rufa (Walker)
597	Pteromalidae	valid		Theocolax formiciformis Westwood	Theocolax formiciformis Westwood
604	Pteromalidae	valid		Dipara petiolata Walker	Dipara petiolata Walker
610	Pteromalidae	valid		Neodipara masneri Bouček	Neodipara masneri Bouček
614	Pteromalidae	valid		Epicopterus choreiformis Westwood	Epicopterus choreiformis Westwood
622	Pteromalidae	valid		Eunotus cretaceus Walker	Eunotus cretaceus Walker
624	Pteromalidae	valid		Eunotus parvulus Masi	Eunotus parvulus Masi
629	Pteromalidae	valid		Asaphes suspensus (Nees)	Asaphes suspensus (Nees)
634	Pteromalidae	valid		Asaphes vulgaris Walker	Asaphes vulgaris Walker
639	Pteromalidae	valid		Bairamlia fuscipes Waterston	Bairamlia fuscipes Waterston
640	Pteromalidae	valid		Bairamlia nidicola Ferrière	Bairamlia fuscipes Waterston		Synonymised
644	Pteromalidae	valid		Hyperimerus pusillus (Walker)	Hyperimerus pusillus (Walker)
650	Pteromalidae	valid		Chrysolampus rufitarsis (Förster)	Chrysolampus rufitarsis (Förster)
651	Pteromalidae	valid		Chrysolampus thenae (Walker)	Chrysolampus thenae (Walker)
657	Pteromalidae	valid		Trigonoderus cyanescens (Förster)	Trigonoderus cyanescens (Förster)
660	Pteromalidae	valid		Trigonoderus filatus Walker	Trigonoderus filatus Walker
664	Pteromalidae	valid		Trigonoderus princeps Westwood	Trigonoderus princeps Westwood
669	Pteromalidae	valid		Trigonoderus pulcher Walker	Trigonoderus pulcher Walker
674	Pteromalidae	valid		Plutothrix cisae Hedqvist	Plutothrix acuminata (Thomson)		Synonymised
675	Pteromalidae	valid		Plutothrix coelius (Walker)	Plutothrix coelius (Walker)
681	Pteromalidae	valid		Plutothrix scenicus (Walker)	Plutothrix bicolorata (Spinola)		Synonymised
687	Pteromalidae	valid		Plutothrix trifasciatus (Thomson)	Plutothrix trifasciata (Thomson)
690	Pteromalidae	valid		Erdoesia tessellata Bouček	Erdoesia tessellata Bouček
692	Pteromalidae	valid		Janssoniella ambigua Graham	Janssoniella ambigua Graham
693	Pteromalidae	valid		Janssoniella caudata Kerrich	Janssoniella caudata Kerrich
695	Pteromalidae	valid		Platygerrhus affinis (Walker)	Platygerrhus affinis (Walker)
700	Pteromalidae	valid		Platygerrhus dolosus (Walker)	Platygerrhus dolosus (Walker)
702	Pteromalidae	valid		Platygerrhus ductilis (Walker)	Platygerrhus ductilis (Walker)
707	Pteromalidae	valid		Platygerrhus longigena Graham	Platygerrhus longigena Graham
708	Pteromalidae	valid		Platygerrhus subglaber Graham	Platygerrhus subglaber Graham
709	Pteromalidae	valid		Platygerrhus tarrha (Walker)	Platygerrhus tarrha (Walker)
710	Pteromalidae	valid		Platygerrhus unicolor Graham	Platygerrhus unicolor Graham
714	Pteromalidae	valid		Gastracanthus pulcherrimus Westwood	Gastracanthus pulcherrimus Westwood
722	Pteromalidae	valid		Sphegigaster aculeata (Walker)	Sphegigaster pedunculiventris (Spinola)		Synonymised
723	Pteromalidae	valid		Sphegigaster brevicornis (Walker)	Sphegigaster brevicornis (Walker)
724	Pteromalidae	valid		Sphegigaster glabrata Graham	Sphegigaster glabrata Graham
725	Pteromalidae	valid		Sphegigaster intersita Graham	Sphegigaster intersita Graham
726	Pteromalidae	valid		Sphegigaster nigricornis (Nees)	Sphegigaster nigricornis (Nees)
727	Pteromalidae	valid		Sphegigaster obliqua Graham	Sphegigaster obliqua Graham
728	Pteromalidae	valid		Sphegigaster pallicornis (Spinola)	Sphegigaster pallicornis (Spinola)
730	Pteromalidae	valid		Sphegigaster truncata Thomson	Sphegigaster truncata Thomson
732	Pteromalidae	valid		Syntomopus agromyzae Hedqvist	Syntomopus agromyzae Hedqvist
733	Pteromalidae	valid		Syntomopus incisus Thomson	Syntomopus incisus Thomson
734	Pteromalidae	valid		Syntomopus incurvus Walker	Syntomopus incurvus Walker
738	Pteromalidae	valid		Syntomopus oviceps Thomson	Syntomopus oviceps Thomson
739	Pteromalidae	valid		Syntomopus thoracicus Walker	Syntomopus thoracicus Walker
743	Pteromalidae	valid		Cryptoprymna atra (Walker)	Cryptoprymna atra (Walker)
747	Pteromalidae	valid		Cyrtogaster britteni Askew	Cyrtogaster britteni Askew
748	Pteromalidae	valid		Cyrtogaster vulgaris Walker	Cyrtogaster vulgaris Walker
759	Pteromalidae	valid		Polycystus clavicornis (Walker)	Cyrtogaster clavicornis Walker	Synonymy
764	Pteromalidae	valid		Toxeuma acilius (Walker)	Toxeuma acilius (Walker)
765	Pteromalidae	valid		Toxeuma fuscicorne Walker	Toxeuma fuscicorne Walker
768	Pteromalidae	valid		Toxeuma paludum Graham	Toxeuma paludum Graham
769	Pteromalidae	valid		Toxeuma subtruncatum Graham	Toxeuma subtruncatum Graham
778	Pteromalidae	valid		Halticoptera aenea (Walker)	Halticoptera aenea (Walker)
783	Pteromalidae	valid		Halticoptera aureola Graham	Halticoptera aureola Graham
784	Pteromalidae	valid		Halticoptera brevicornis Thomson	Halticoptera dimidiata (Forster)		Synonymised
785	Pteromalidae	valid		Halticoptera circulus (Walker)	Halticoptera circulus (Walker)
792	Pteromalidae	valid		Halticoptera collaris (Walker)	Halticoptera collaris (Walker)
794	Pteromalidae	valid		Halticoptera crius (Walker)	Halticoptera crius (Walker)
796	Pteromalidae	valid		Halticoptera flavicornis (Spinola)	Halticoptera flavicornis (Spinola)
799	Pteromalidae	valid		Halticoptera hippeus (Walker)	Halticoptera hippeus (Walker)
803	Pteromalidae	valid		Halticoptera laevigata Thomson	Halticoptera laevigata Thomson
804	Pteromalidae	valid		Halticoptera letitiae Askew	Halticoptera letitiae Askew
805	Pteromalidae	valid		Halticoptera patellana (Dalman)	Halticoptera patellana (Dalman)
808	Pteromalidae	valid		Halticoptera polita (Walker)	Halticoptera polita (Walker)
811	Pteromalidae	valid		Halticoptera poreia (Walker)	Halticoptera poreia (Walker)
814	Pteromalidae	valid		Halticoptera violacea Askew	Halticoptera violacea Askew
816	Pteromalidae	valid		Thinodytes cyzicus (Walker)	Thinodytes cyzicus (Walker)
818	Pteromalidae	valid		Tricyclomischus celticus Graham	Tricyclomischus celticus Graham
821	Pteromalidae	valid		Rhicnocoelia constans (Walker)	Rhicnocoelia constans (Walker)
829	Pteromalidae	valid		Rhicnocoelia coretas (Walker)	Rhicnocoelia coretas (Walker)
830	Pteromalidae	valid		Rhicnocoelia impar (Walker)	Rhicnocoelia impar (Walker)
838	Pteromalidae	valid		Merismus lasthenes (Walker)	Merismus lasthenes (Walker)
839	Pteromalidae	valid		Merismus megapterus Walker	Merismus megapterus Walker
846	Pteromalidae	valid		Merismus nitidus (Walker)	Merismus nitidus (Walker)
847	Pteromalidae	valid		Merismus rufipes Walker	Merismus rufipes Walker
848	Pteromalidae	valid		Merismus splendens Graham	Merismus splendens Graham
850	Pteromalidae	valid		Callimerismus fronto (Walker)	Callimerismus fronto (Walker)
852	Pteromalidae	valid		Callimerismus suecicus Graham	Collentis suecicus (Graham)	Transfer
854	Pteromalidae	valid		Ardilea convexa (Walker)	Ardilea convexa (Walker)
857	Pteromalidae	valid		Nodisoplata diffinis (Walker)	Nodisoplata diffinis (Walker)
864	Pteromalidae	valid		Seladerma aenum (Walker)	Seladerma aeneum (Walker)
866	Pteromalidae	valid		Seladerma annulipes (Walker)	Seladerma annulipes (Walker)
869	Pteromalidae	valid		Seladerma antennatum (Walker)	Seladerma antennatum (Walker)
870	Pteromalidae	valid	??	Seladerma ??berani (Delucchi)	Seladerma berani (Delucchi)
871	Pteromalidae	valid		Seladerma bicolor Walker	Seladerma bicolor Walker
872	Pteromalidae	valid		Seladerma breve Walker	Seladerma breve Walker
875	Pteromalidae	valid		Seladerma caledonicum Graham	Seladerma caledonicum Graham
876	Pteromalidae	valid		Seladerma convexum Walker	Seladerma convexum Walker
877	Pteromalidae	valid		Seladerma diffine (Walker)	Seladerma diffine (Walker)
882	Pteromalidae	valid		Seladerma euroto (Walker)	Seladerma euroto (Walker)
883	Pteromalidae	valid		Seladerma gelanor (Walker)	Seladerma gelanor (Walker)
884	Pteromalidae	valid		Seladerma geniculatum (Zetterstedt)	Seladerma geniculatum (Zetterstedt)
890	Pteromalidae	valid		Seladerma laetum Walker	Seladerma laetum Walker
892	Pteromalidae	valid		Seladerma parviclava (Thomson)	Seladerma parviclava (Thomson)
893	Pteromalidae	valid		Seladerma sabbas (Walker)	Seladerma sabbas (Walker)
895	Pteromalidae	valid		Seladerma saurus Walker	Seladerma saurus Walker
896	Pteromalidae	valid		Seladerma scaea (Walker)	Seladerma scaea (Walker)
897	Pteromalidae	valid		Seladerma scoticum (Walker)	Seladerma scoticum (Walker)
899	Pteromalidae	valid		Seladerma simplex (Thomson)	Seladerma simplex (Thomson)
900	Pteromalidae	valid		Seladerma tarsale (Walker)	Seladerma tarsale (Walker)
920	Pteromalidae	valid		Telepsogina adelognathi Hedqvist	Telepsogina adelognathi Hedqvist
922	Pteromalidae	valid		Glyphognathus flammeus (Delucchi)	Glyphognathus flammeus (Delucchi)
923	Pteromalidae	valid		Glyphognathus umbelliferae Graham	Glyphognathus convexus (Delucchi)		Synonymised
926	Pteromalidae	valid		Sphaeripalpus fuscipes (Walker)	Sphaeripalpus fuscipes (Walker)
931	Pteromalidae	valid		Sphaeripalpus laevigatus (Delucchi)	Glyphognathus laevigatus (Delucchi)	Synonymy
932	Pteromalidae	valid		Sphaeripalpus laevis (Delucchi)	Glyphognathus laevis (Delucchi)	Transfer
933	Pteromalidae	valid		Sphaeripalpus microstolus (Graham)	Sphaeripalpus microstolus (Graham)
934	Pteromalidae	valid		Sphaeripalpus viridis Förster	Sphaeripalpus viridis Förster
938	Pteromalidae	valid		Stictomischus gibbus (Walker)	Stictomischus gibbus (Walker)
942	Pteromalidae	valid	??	Stictomischus ??groschkei Delucchi	Stictomischus groschkei Delucchi
943	Pteromalidae	valid		Stictomischus obscurus (Walker)	Stictomischus obscurus (Walker)
949	Pteromalidae	valid		Stictomischus lamprosomus Graham	Stictomischus nitentis Delucchi		Synonymised
950	Pteromalidae	valid		Stictomischus scaposus Thomson	Stictomischus scaposus Thomson
951	Pteromalidae	valid		Stictomischus tumidus (Walker)	Stictomischus tumidus (Walker)
955	Pteromalidae	valid		Miscogaster elegans Walker	Miscogaster elegans Walker
959	Pteromalidae	valid		Miscogaster hortensis Walker	Miscogaster hortensis Walker
961	Pteromalidae	valid		Miscogaster maculata Walker	Miscogaster maculata Walker
966	Pteromalidae	valid		Miscogaster rufipes Walker	Tetrastichus lycidas (Walker)
969	Pteromalidae	valid		Xestomnaster chrysochlorus (Walker)	Xestomnaster chrysochlorus (Walker)
974	Pteromalidae	valid		Lamprotatus annularis (Walker)	Lamprotatus annularis (Walker)
978	Pteromalidae	valid		Lamprotatus brevicornis Thomson	Lamprotatus brevicornis Thomson
979	Pteromalidae	valid		Lamprotatus crassipes Thomson	Lamprotatus crassipes Thomson
980	Pteromalidae	valid		Lamprotatus picinervis Thomson	Lamprotatus picinervis Thomson
982	Pteromalidae	valid		Lamprotatus pschorni Delucchi	Lamprotatus pschorni Delucchi
983	Pteromalidae	valid		Lamprotatus simillimus Delucchi	Lamprotatus simillimus Delucchi
984	Pteromalidae	valid		Lamprotatus splendens Westwood	Lamprotatus splendens Westwood
986	Pteromalidae	valid		Skeloceras clavigerum (Thomson)	Lamprotatus claviger Thomson	Synonymy
988	Pteromalidae	valid		Skeloceras novickyi Delucchi	Lamprotatus novickyi (Delucchi)	Synonymy
989	Pteromalidae	valid		Skeloceras socium (Zetterstedt)	Lamprotatus socius (Zetterstedt)	Synonymy
991	Pteromalidae	valid		Skeloceras truncatum (Eonscolombe)	Lamprotatus truncatus (Fonscolombe)	Synonymy
995	Pteromalidae	valid		Micradelus acutus Graham	Micradelus acutus Graham
996	Pteromalidae	valid		Micradelus rotundus Walker	Micradelus rotundus Walker
1000	Pteromalidae	valid		Bugacia arenaria Erdös	Bugacia arenaria Erdös
1001	Pteromalidae	valid		Bugacia classeyi Bouček	Bugacia classeyi Bouček
1002	Pteromalidae	valid		Bugacia submontana Bouček	Bugacia submontana Bouček
1006	Pteromalidae	valid		Ormocerus latus Walker	Ormocerus latus Walker
1007	Pteromalidae	valid		Ormocerus vernalis Walker	Ormocerus vernalis Walker
1012	Pteromalidae	valid		Semiotellus diversus (Walker)	Semiotellus diversus (Walker)
1013	Pteromalidae	valid	??	Semiotellus ??fumipennis ??fumipennis	Semiotellus fumipennis Thomson
1014	Pteromalidae	valid		Semiotellus laevicollis Thomson	Semiotellus laevicollis Thomson
1015	Pteromalidae	valid		Semiotellus mundus (Walker)	Semiotellus mundus (Walker)
1029	Pteromalidae	valid		Systasis annulipes (Walker)	Systasis annulipes (Walker)
1033	Pteromalidae	valid		Systasis angustula Graham	Systasis angustula Graham
1034	Pteromalidae	valid		Systasis encyrtoides Walker	Systasis encyrtoides Walker
1038	Pteromalidae	valid		Systasis parvula Thomson	Systasis parvula Thomson
1039	Pteromalidae	valid		Systasis tenuicornis Walker	Systasis tenuicornis Walker
1041	Pteromalidae	valid		Melancistrus mucronatus (Thomson)	Melancistrus mucronatus (Thomson)
1042	Pteromalidae	valid		Melancistrus specularis Graham	Melancistrus specularis Graham
1048	Pteromalidae	valid		Gastrancistrus acontes Walker	Gastrancistrus acontes Walker
1050	Pteromalidae	valid		Gastrancistrus acutus Walker	Gastrancistrus acutus Walker
1054	Pteromalidae	valid		Gastrancistrus aequus Graham	Gastrancistrus aequus Graham
1055	Pteromalidae	valid		Gastrancistrus affinis Graham	Gastrancistrus affinis Graham
1056	Pteromalidae	valid		Gastrancistrus alectus Walker	Gastrancistrus alectus Walker
1057	Pteromalidae	valid		Gastrancistrus amaboeus Walker	Gastrancistrus amaboeus Walker
1058	Pteromalidae	valid		Gastrancistrus atropurpureus Walker	Gastrancistrus atropurpureus Walker
1059	Pteromalidae	valid		Gastrancistrus autumnalis (Walker)	Gastrancistrus autumnalis (Walker)
1061	Pteromalidae	valid		Gastrancistrus clavatus (Thomson)	Gastrancistrus clavatus (Thomson)
1063	Pteromalidae	valid		Gastrancistrus clavellatus Graham	Gastrancistrus clavellatus Graham
1064	Pteromalidae	valid		Gastrancistrus coactus Graham	Gastrancistrus coactus Graham
1065	Pteromalidae	valid		Gastrancistrus compressus Walker	Gastrancistrus compressus Walker
1068	Pteromalidae	valid		Gastrancistrus coniferae Graham	Gastrancistrus coniferae Graham
1069	Pteromalidae	valid		Gastrancistrus consors Graham	Gastrancistrus consors Graham
1070	Pteromalidae	valid		Gastrancistrus crassus Walker	Gastrancistrus crassus Walker
1071	Pteromalidae	valid		Gastrancistrus cupreus Graham	Gastrancistrus cupreus Graham
1072	Pteromalidae	valid		Gastrancistrus dispar Graham	Gastrancistrus dispar Graham
1073	Pteromalidae	valid		Gastrancistrus fulvicornis (Walker)	Gastrancistrus fulvicornis (Walker)
1074	Pteromalidae	valid		Gastrancistrus fulvicoxis Graham	Gastrancistrus fulvicoxis Graham
1075	Pteromalidae	valid		Gastrancistrus fumipennis Walker	Gastrancistrus fumipennis Walker
1076	Pteromalidae	valid		Gastrancistrus fuscicornis Walker	Gastrancistrus fuscicornis Walker
1078	Pteromalidae	valid		Gastrancistrus glabellus (Nees)	Gastrancistrus glabellus (Nees)
1080	Pteromalidae	valid		Gastrancistrus hamillus Walker	Gastrancistrus hamillus Walker
1083	Pteromalidae	valid		Gastrancistrus hemigaster Graham	Gastrancistrus hemigaster Graham
1084	Pteromalidae	valid		Gastrancistrus hirtulus Graham	Gastrancistrus hirtulus Graham
1085	Pteromalidae	valid		Gastrancistrus indivisus Graham	Gastrancistrus indivisus Graham
1086	Pteromalidae	valid		Gastrancistrus laticeps Graham	Gastrancistrus laticeps Graham
1087	Pteromalidae	valid		Gastrancistrus laticornis Walker	Gastrancistrus laticornis Walker
1089	Pteromalidae	valid		Gastrancistrus latifrons (Thomson)	Gastrancistrus latifrons (Thomson)
1090	Pteromalidae	valid		Gastrancistrus longigena Graham	Gastrancistrus longigena Graham
1091	Pteromalidae	valid		Gastrancistrus obscurellus Walker	Gastrancistrus obscurellus Walker
1092	Pteromalidae	valid		Gastrancistrus oporinus Graham	Gastrancistrus oporinus Graham
1093	Pteromalidae	valid		Gastrancistrus praecox Graham	Gastrancistrus praecox Graham
1095	Pteromalidae	valid		Gastrancistrus puncticollis (Thomson)	Gastrancistrus puncticollis (Thomson)
1096	Pteromalidae	valid		Gastrancistrus pusztensis (Erdös)	Gastrancistrus pusztensis (Erdös)
1098	Pteromalidae	valid	??	Gastrancistrus ??pyricola ??pyricola	Gastrancistrus piricola (Marchal)
1099	Pteromalidae	valid		Gastrancistrus salicis (Nees)	Gastrancistrus salicis (Nees)
1102	Pteromalidae	valid		Gastrancistrus terminalis Walker	Gastrancistrus terminalis Walker
1103	Pteromalidae	valid		Gastrancistrus torymiformis (Ratzeburg)	Gastrancistrus torymiformis (Ratzeburg)
1104	Pteromalidae	valid		Gastrancistrus triandrae Graham	Gastrancistrus triandrae Graham
1105	Pteromalidae	valid		Gastrancistrus unicolor, Walker	Gastrancistrus unicolor Walker
1107	Pteromalidae	valid		Gastrancistrus vagans Westwood	Gastrancistrus vagans Westwood
1110	Pteromalidae	valid		Gastrancistrus venustus Graham	Gastrancistrus venustus Graham
1111	Pteromalidae	valid		Gastrancistrus vernalis Graham	Gastrancistrus vernalis Graham
1112	Pteromalidae	valid		Gastrancistrus viridus Walker	Gastrancistrus viridis Walker
1114	Pteromalidae	valid		Gastrancistrus vulgaris Walker	Gastrancistrus vulgaris Walker
1115	Pteromalidae	valid		Gastrancistrus walkeri Graham	Gastrancistrus picipes (Nees)		Synonymised
1119	Pteromalidae	valid		Ecrizotes filicornis (Thomson)	Ecrizotes filicornis (Thomson)
1120	Pteromalidae	valid		Ecrizotes longicornis (Walker)	Ecrizotes longicornis (Walker)
1121	Pteromalidae	valid		Ecrizotes monticola Förster	Ecrizotes monticola Förster
1127	Pteromalidae	valid		Stenophrus compressus Förster	Macroglenes compressus Förster	Synonymy
1134	Pteromalidae	valid		Pirene bouceki Graham	Macroglenes bouceki (Graham)	Synonymy
1135	Pteromalidae	valid		Pirene chalybea Haliday	Macroglenes chalybeus (Haliday)	Synonymy
1139	Pteromalidae	valid		Pirene conjungens Graham	Macroglenes conjungens (Graham)	Synonymy
1140	Pteromalidae	valid		Pirene decipiens Graham	Macroglenes penetrans (Kirby)		Synonymised
1141	Pteromalidae	valid		Pirene eximia Haliday	Macroglenes eximius (Haliday)	Synonymy
1142	Pteromalidae	valid		Pirene graminea Haliday	Macroglenes gramineus (Haliday)	Synonymy
1143	Pteromalidae	valid		Pirene herbacea Graham	Macroglenes herbaceus (Graham)	Synonymy
1144	Pteromalidae	valid		Pirene microcera (Haliday)	Macroglenes microcerus Haliday	Synonymy
1145	Pteromalidae	valid		Pirene paludum Graham	Macroglenes paludum (Graham)	Synonymy
1146	Pteromalidae	valid		Pirene penetrans (Kirby)	Macroglenes penetrans (Kirby)	Synonymy
1149	Pteromalidae	valid		Pirene varicornis Haliday	Macroglenes varicornis (Haliday)	Synonymy
1154	Pteromalidae	valid		Dinotiscus aponius (Walker)	Dinotiscus aponius (Walker)
1156	Pteromalidae	valid		Dinotiscus colon (Linnaeus)	Dinotiscus colon (Linnaeus)
1158	Pteromalidae	valid		Dinotiscus eupterus (Walker)	Dinotiscus eupterus (Walker)
1163	Pteromalidae	valid		Rhopalicus brevicornis Thomson	Rhopalicus quadratus (Ratzeburg)		Synonymised
1167	Pteromalidae	valid		Rhopalicus guttatus (Ratzeburg)	Rhopalicus guttatus (Ratzeburg)
1168	Pteromalidae	valid		Rhopalicus tutela (Walker)	Rhopalicus tutela (Walker)
1178	Pteromalidae	valid		Acrocormus semifasciatus Thomson	Acrocormus semifasciatus Thomson
1183	Pteromalidae	valid		Cheiropachus quadrum (Fabricius)	Cheiropachus quadrum (Fabricius)
1189	Pteromalidae	valid		Metacolus unifasciatus Förster	Metacolus unifasciatus Förster
1195	Pteromalidae	valid		Rhaphitelus maculatus Walker	Rhaphitelus maculatus Walker
1200	Pteromalidae	valid		Roptrocerus mirus (Walker)	Roptrocerus mirus (Walker)
1202	Pteromalidae	valid		Roptrocerus xylophagorum (Ratzeburg)	Roptrocerus xylophagorum (Ratzeburg)
1205	Pteromalidae	valid		Xiphydriophagus meyerinckii (Ratzeburg)	Xiphydriophagus meyerinckii (Ratzeburg)
1208	Pteromalidae	valid		Habritys brevicornis (Ratzeburg)	Habritys brevicornis (Ratzeburg)
1211	Pteromalidae	valid		Perniphora robusta Ruschka	Perniphora robusta Ruschka
1214	Pteromalidae	valid		Anisopteromalus calandrae (Howard)	Anisopteromalus calandrae (Howard)
1221	Pteromalidae	valid		Dinarmus acutus (Thomson)	Dinarmus acutus (Thomson)
1226	Pteromalidae	valid		Merisus splendidus Walker	Merisus splendidus Walker
1234	Pteromalidae	valid		Homoporus apharetus (Walker)	Homoporus apharetus (Walker)
1236	Pteromalidae	valid		Homoporus arestor (Walker)	Homoporus arestor (Walker)
1239	Pteromalidae	valid		Homoporus chalcidiphagus (Walsh & Riley)	Homoporus nypsius (Walker)		Synonymised
1242	Pteromalidae	valid		Homoporus destructor (Say)	Homoporus destructor (Say)
1244	Pteromalidae	valid		Homoporus febriculosus (Girault)	Homoporus febriculosus (Girault)
1247	Pteromalidae	valid		Homoporus fulviventris (Walker)	Homoporus fulviventris (Walker)
1250	Pteromalidae	valid		Homoporus gibbiscuta (Thomson)	Homoporus gibbiscuta (Thomson)
1251	Pteromalidae	valid		Homoporus luniger (Nees)	Homoporus luniger (Nees)
1255	Pteromalidae	valid		Homoporus semiluteus (Walker)	Homoporus semiluteus (Walker)
1258	Pteromalidae	valid		Homoporus subniger (Walker)	Homoporus subniger (Walker)
1265	Pteromalidae	valid		Callitula bicolor Spinola	Callitula bicolor Spinola
1268	Pteromalidae	valid		Callitula ferrierei Bouček	Callitula ferrierei Bouček
1269	Pteromalidae	valid		Callitula pyrrhogaster (Walker)	Callitula pyrrhogaster (Walker)
1275	Pteromalidae	valid		Psilocera atra (Walker)	Psilocera obscura Walker		Synonymised
1277	Pteromalidae	valid		Psilocera crassispina (Thomson)	Psilocera crassispina (Thomson)
1280	Pteromalidae	valid		Psilocera obscura Walker	Psilocera obscura Walker
1283	Pteromalidae	valid		Calliprymna bisetosa Graham	Calliprymna bisetosa Graham
1286	Pteromalidae	valid		Catolaccus ater (Ratzeburg)	Catolaccus ater (Ratzeburg)
1289	Pteromalidae	valid		Erythromalus nubilipennis (Walker)	Erythromalus nubilipennis (Walker)
1291	Pteromalidae	valid		Erythromalus rufiventris (Walker)	Erythromalus rufiventris (Walker)
1294	Pteromalidae	valid		Endomychobius endomychi (Walker)	Endomychobius endomychi (Walker)
1297	Pteromalidae	valid		Psychophagoides crassicornis Graham	Psychophagoides crassicornis Graham
1300	Pteromalidae	valid		Psychophagus omnivorus (Walker)	Psychophagus omnivorus (Walker)
1308	Pteromalidae	valid		Capellia cecidomyiae (Ratzeburg)	Capellia cecidomyiae (Ratzeburg)
1311	Pteromalidae	valid		Capellia orneus (Walker)	Capellia orneus (Walker)
1315	Pteromalidae	valid		Mokrzeckia obscura Graham	Mokrzeckia obscura Graham
1317	Pteromalidae	valid		Spilomalus quadrinota (Walker)	Spilomalus quadrinota (Walker)
1319	Pteromalidae	valid		Spintherus dubius (Nees)	Spintherus dubius (Nees)
1335	Pteromalidae	valid		Sceptrothelys deione (Walker)	Sceptrothelys deione (Walker)
1341	Pteromalidae	valid		Sceptrothelys grandiclava (Walker)	Sceptrothelys grandiclava (Walker)
1343	Pteromalidae	valid		Sceptrothelys intermedia Graham	Sceptrothelys intermedia Graham
1344	Pteromalidae	valid		Sceptrothelys parviclava Graham	Sceptrothelys parviclava Graham
1348	Pteromalidae	valid		Pteromalus apum (Retzius)	Pteromalus apum (Retzius)
1351	Pteromalidae	valid		Pteromalus bifoveolatus Förster	Pteromalus bifoveolatus Förster
1354	Pteromalidae	valid		Pteromalus procerus Graham	Pteromalus procerus Graham
1355	Pteromalidae	valid		Pteromalus puparum (Linnaeus)	Pteromalus puparum (Linnaeus)
1360	Pteromalidae	synonym		Pteromalus puparum (Newport)	Pteromalus puparum (Newport)		Revived
1367	Pteromalidae	valid		Pteromalus squamifer Thomson	Pteromalus squamifer Thomson
1377	Pteromalidae	valid		Pteromalus albipennis Walker	Pteromalus albipennis Walker
1391	Pteromalidae	valid		Pteromalus altos (Walker)	Pteromalus altus (Walker)
1392	Pteromalidae	synonym		Pteromalus fuscipennis (Walker)	Pteromalus fuscipennis (Walker)		Revived
1393	Pteromalidae	valid		Pteromalus aureolus (Thomson)	Pteromalus aureolus (Thomson)
1395	Pteromalidae	valid		Pteromalus bedeguaris (Thomson)	Pteromalus bedeguaris (Thomson)
1396	Pteromalidae	valid		Pteromalus berylli Walker	Pteromalus berylli Walker
1398	Pteromalidae	valid		Pteromalus brachygaster (Graham)	Pteromalus brachygaster (Graham)
1399	Pteromalidae	valid		Pteromalus capreae (Linnaeus)	Pteromalus cyniphidis (Linnaeus)		Synonymised
1400	Pteromalidae	valid		Pteromalus caudiger (Graham)	Pteromalus caudiger (Graham)
1401	Pteromalidae	valid		Pteromalus chlorospilus (Walker)	Pteromalus chlorospilus (Walker)
1405	Pteromalidae	valid		Pteromalus chrysos Walker	Pteromalus chrysos Walker
1414	Pteromalidae	valid		Pteromalus cioni (Thomson)	Pteromalus cioni (Thomson)
1415	Pteromalidae	valid		Pteromalus conformis (Graham)	Pteromalus conformis (Graham)
1416	Pteromalidae	valid		Pteromalus decipiens (Graham)	Pteromalus decipiens (Graham)
1417	Pteromalidae	valid		Pteromalus dispar (Curtis)	Pteromalus dispar (Curtis)
1426	Pteromalidae	valid		Pteromalus dolichurus (Thomson)	Pteromalus dolichurus (Thomson)
1429	Pteromalidae	valid		Pteromalus elevatus (Walker)	Pteromalus elevatus (Walker)
1434	Pteromalidae	valid		Pteromalus grandis Walker	Pteromalus varians (Spinola)		Synonymised
1437	Pteromalidae	valid		Pteromalus helenomus (Graham)	Pteromalus helenomus (Graham)
1438	Pteromalidae	valid		Pteromalus hieracii (Thomson)	Pteromalus hieracii (Thomson)
1440	Pteromalidae	valid		Pteromalus intermedius (Walker)	Pteromalus intermedius (Walker)
1443	Pteromalidae	valid		Pteromalus isarchus Walker	Pteromalus isarchus Walker
1444	Pteromalidae	valid		Pteromalus janssoni (Graham)	Pteromalus janssoni (Graham)
1445	Pteromalidae	valid		Pteromalus microps (Graham)	Pteromalus microps (Graham)
1446	Pteromalidae	valid		Pteromalus musaeus Walker	Pteromalus musaeus Walker
1449	Pteromalidae	valid		Pteromalus myopitae (Graham)	Pteromalus myopitae (Graham)
1450	Pteromalidae	valid		Pteromalus ochrocerus (Thomson)	Pteromalus ochrocerus (Thomson)
1454	Pteromalidae	valid		Pteromalus papaveris Förster	Pteromalus papaveris Förster
1455	Pteromalidae	valid		Pteromalus parietinae (Graham)	Pteromalus parietinae (Graham)
1456	Pteromalidae	valid		Pteromalus patro Walker	Pteromalus patro Walker
1457	Pteromalidae	valid		Pteromalus platyphilus Walker	Pteromalus platyphilus Walker
1460	Pteromalidae	valid		Pteromalus semotus (Walker)	Pteromalus semotus (Walker)
1478	Pteromalidae	valid		Pteromalus sequester Walker	Pteromalus sequester Walker
1489	Pteromalidae	valid		Pteromalus sophax Walker	Pteromalus sophax Walker
1490	Pteromalidae	valid		Pteromalus tereus Walker	Pteromalus tereus Walker
1491	Pteromalidae	valid		Pteromalus tibiellus Zetterstedt	Pteromalus tibiellus Zetterstedt
1492	Pteromalidae	valid		Pteromalus tripolii (Graham)	Pteromalus tripolii (Graham)
1493	Pteromalidae	valid		Pteromalus vibulenus (Walker)	Pteromalus vibulenus (Walker)
1496	Pteromalidae	valid		Phaenocytus glechomae (Förster)	Phaenocytus glechomae (Förster)
1500	Pteromalidae	valid		Cecidostibia geganius (Walker)	Cecidostiba geganius (Walker)
1503	Pteromalidae	valid		Cecidostibia hilaris (Walker)	Cecidostiba fungosa (Geoffroy)		Synonymised
1509	Pteromalidae	valid		Cecidostibia semifascia (Walker)	Cecidostiba semifascia (Walker)
1512	Pteromalidae	synonym		Cecidostibia docimus (Walker)	Cecidostiba docimus (Walker)		Revived
1518	Pteromalidae	valid		Hobbya stenonota (Ratzeburg)	Hobbya stenonota (Ratzeburg)
1522	Pteromalidae	valid		Caenacis inflexa (Ratzeburg)	Caenacis inflexa (Ratzeburg)
1525	Pteromalidae	valid		Caenacis lauta (Walker)	Caenacis lauta (Walker)
1534	Pteromalidae	valid		Dinotoides tenebricus (Walker)	Dinotoides tenebricus (Walker)
1540	Pteromalidae	valid		Ablaxia anaxenor (Walker)	Ablaxia anaxenor (Walker)
1541	Pteromalidae	valid		Ablaxia megachlora (Walker)	Ablaxia megachlora (Walker)
1542	Pteromalidae	valid		Ablaxia parviclava (Thomson)	Ablaxia parviclava (Thomson)
1544	Pteromalidae	valid		Ablaxia squamifera (Thomson)	Ablaxia squamifera (Thomson)
1545	Pteromalidae	valid		Ablaxia temporalis Graham	Ablaxia temporalis Graham
1547	Pteromalidae	valid		Aggelma spiracularis (Thomson)	Aggelma spiracularis (Thomson)
1549	Pteromalidae	valid		Apelioma pteromalinum (Thomson)	Apelioma pteromalinum (Thomson)
1550	Pteromalidae	valid		Apelioma restrictum Graham	Apelioma restrictum Graham
1552	Pteromalidae	valid		Synedrus transiens (Walker)	Synedrus transiens (Walker)
1555	Pteromalidae	valid		Holcaeus calligetus (Walker)	Holcaeus calligetus (Walker)
1556	Pteromalidae	valid		Holcaeus compressus (Walker)	Holcaeus compressus (Walker)
1561	Pteromalidae	valid		Holcaeus gorgasus (Walker)	Holcaeus gorgasus (Walker)
1563	Pteromalidae	valid		Holcaeus stenogaster (Walker)	Holcaeus stenogaster (Walker)
1567	Pteromalidae	valid		Holcaeus stylatus Graham	Holcaeus stylatus Graham
1568	Pteromalidae	valid		Holcaeus varro (Walker)	Holcaeus varro (Walker)
1571	Pteromalidae	valid		Cricellius gracilis (Walker)	Holcaeus gracilis (Walker)	Synonymy
1573	Pteromalidae	valid		Cricellius repandus Graham	Holcaeus repandus (Graham)	Synonymy
1575	Pteromalidae	valid		Trychnosoma punctipleura (Thomson)	Trychnosoma punctipleura (Thomson)
1577	Pteromalidae	valid		Kaleva corynocera Graham	Kaleva corynocera Graham
1579	Pteromalidae	valid		Eulonchetron scalprum (Askew)	Eulonchetron torymoides (Thomson)		Synonymised
1580	Pteromalidae	valid		Eulonchetron torymoides (Thomson)	Eulonchetron torymoides (Thomson)
1583	Pteromalidae	valid		Stenomalina continua (Walker)	Stenomalina communis (Nees)		Synonymised
1592	Pteromalidae	valid		Stenomalina dives (Walker)	Stenomalina dives (Walker)
1594	Pteromalidae	valid		Stenomalina epistena (Walker)	Stenomalina epistena (Walker)
1600	Pteromalidae	valid		Stenomalina favorinus (Walker)	Stenomalina favorinus (Walker)
1601	Pteromalidae	valid		Stenomalina fervida Graham	Stenomalina fervida Graham
1602	Pteromalidae	valid		Stenomalina fontanus (Walker)	Stenomalina fontanus (Walker)
1604	Pteromalidae	valid		Stenomalina gracilis (Walker)	Stenomalina gracilis (Walker)
1608	Pteromalidae	valid		Stenomalina illudens (Walker)	Stenomalina illudens (Walker)
1612	Pteromalidae	valid		Stenomalina laticeps (Walker)	Stenomalina laticeps (Walker)
1613	Pteromalidae	valid		Stenomalina liparae (Giraud)	Stenomalina liparae (Giraud)
1615	Pteromalidae	valid		Stenomalina micans (Olivier)	Stenomalina micans (Olivier)
1618	Pteromalidae	valid		Stenomalina oxygyne (Walker)	Stenomalina oxygyne (Walker)
1621	Pteromalidae	valid		Chlorocytus agropyri Graham	Chlorocytus agropyri Graham
1622	Pteromalidae	valid		Chlorocytus breviscapus Graham	Chlorocytus breviscapus Graham
1623	Pteromalidae	valid		Chlorocytus deschampsiae Graham	Chlorocytus deschampsiae Graham
1624	Pteromalidae	valid		Chlorocytus diversus (Walker)	Chlorocytus diversus (Walker)
1628	Pteromalidae	valid		Chlorocytus formosus (Walker)	Chlorocytus formosus (Walker)
1629	Pteromalidae	valid		Chlorocytus harmolitae Bouček	Chlorocytus harmolitae Bouček
1630	Pteromalidae	valid		Chlorocytus inchoatus Graham	Chlorocytus inchoatus Graham
1631	Pteromalidae	valid		Chlorocytus laogore (Walker)	Chlorocytus terminalis (Walker)		Synonymised
1633	Pteromalidae	valid		Chlorocytus longicauda (Thomson)	Chlorocytus longicauda (Thomson)
1634	Pteromalidae	valid		Chlorocytus longiscapus Graham	Chlorocytus polichna (Walker)		Synonymised
1637	Pteromalidae	valid		Chlorocytus phalaridis Graham	Chlorocytus phalaridis Graham
1639	Pteromalidae	valid		Chlorocytus pilosus Graham	Chlorocytus pilosus Graham
1641	Pteromalidae	valid		Chlorocytus pulchripes (Walker)	Chlorocytus planus (Walker)		Synonymised
1644	Pteromalidae	valid		Chlorocytus spicatus (Walker)	Chlorocytus spicatus (Walker)
1649	Pteromalidae	valid		Chlorocytus ultonicus Graham	Chlorocytus ultonicus Graham
1653	Pteromalidae	valid		Isocyrtus laetus Walker	Isocyrtus laetus Walker
1658	Pteromalidae	valid		Psilonotus achaeus Walker	Psilonotus achaeus Walker
1661	Pteromalidae	valid		Psilonotus adamas Walker	Psilonotus adamas Walker
1665	Pteromalidae	valid		Psilonotus hortensia Walker	Psilonotus hortensia Walker
1668	Pteromalidae	valid		Anogmoides fumipennis Askew	Anogmoides fumipennis Askew
1671	Pteromalidae	valid		Anogmus strobilorum (Thomson)	Anogmus strobilorum (Thomson)
1672	Pteromalidae	valid		Anogmus vala (Walker)	Anogmus vala (Walker)
1677	Pteromalidae	valid		Eumacepolus obscurior Graham	Eumacepolus obscurior Graham
1678	Pteromalidae	valid		Eumacepolus pulcher Graham	Eumacepolus pulcher Graham
1696	Pteromalidae	valid		Mesopolobus aequus (Walker)	Mesopolobus aequus (Walker)
1705	Pteromalidae	valid		Mesopolobus agropyricola von Rosen	Mesopolobus agropyricola Rosen
1706	Pteromalidae	valid		Mesopolobus albitarsis (Walker)	Mesopolobus albitarsus (Walker)
1709	Pteromalidae	valid		Mesopolobus amaenus (Walker)	Mesopolobus amaenus (Walker)
1721	Pteromalidae	valid		Mesopolobus anogmoides Graham	Mesopolobus anogmoides Graham
1722	Pteromalidae	valid		Mesopolobus aspilus (Walker)	Mesopolobus aspilus (Walker)
1724	Pteromalidae	valid		Mesopolobus citrinus (Ratzeburg)	Mesopolobus citrinus (Ratzeburg)
1725	Pteromalidae	valid	??	Mesopolobus ??clavicornis (Förster)	Mesopolobus clavicornis (Förster)
1726	Pteromalidae	valid		Mesopolobus diffinis (Walker)	Mesopolobus diffinis (Walker)
1737	Pteromalidae	valid		Mesopolobus dubius (Walker)	Mesopolobus dubius (Walker)
1745	Pteromalidae	valid		Mesopolobus fasciiventris Westwood	Mesopolobus fasciiventris Westwood
1751	Pteromalidae	valid		Mesopolobus fuscipes (Walker)	Mesopolobus fuscipes (Walker)
1755	Pteromalidae	valid		Mesopolobus graminum (Hardh)	Mesopolobus graminum (Hardh)
1756	Pteromalidae	valid		Mesopolobus incultus (Walker)	Mesopolobus incultus (Walker)
1761	Pteromalidae	synonym		Mesopolobus trasullus (Walker)	Mesopolobus trasullus (Walker)		Revived
1769	Pteromalidae	valid		Mesopolobus jucundus (Walker)	Mesopolobus sericeus (Forster)		Synonymised
1771	Pteromalidae	valid		Mesopolobus laticornis (Walker)	Mesopolobus laticornis (Walker)
1772	Pteromalidae	valid		Mesopolobus longicollis Graham	Mesopolobus longicollis Graham
1773	Pteromalidae	valid		Mesopolobus mediterraneus (Mayr)	Mesopolobus mediterraneus (Mayr)
1774	Pteromalidae	valid		Mesopolobus mesostenus Graham	Mesopolobus mesostenus Graham
1775	Pteromalidae	valid		Mesopolobus morys (Walker)	Mesopolobus morys (Walker)
1779	Pteromalidae	valid		Mesopolobus nobilis (Walker)	Mesopolobus nobilis (Walker)
1782	Pteromalidae	valid		Mesopolobus phragmitis (Erdös)	Mesopolobus phragmitis (Erdös)
1783	Pteromalidae	valid		Mesopolobus pinus Hussey	Mesopolobus pinus Hussey
1784	Pteromalidae	valid		Mesopolobus prasinus (Walker)	Mesopolobus prasinus (Walker)
1786	Pteromalidae	valid		Mesopolobus pseudofuscipes von Rosen	Mesopolobus pseudofuscipes Rosen
1787	Pteromalidae	valid		Mesopolobus pseudolaticornis von Rosen	Mesopolobus pseudolaticornis Rosen
1788	Pteromalidae	valid		Mesopolobus rhabdophagae (Graham)	Mesopolobus rhabdophagae (Graham)
1789	Pteromalidae	valid		Mesopolobus semiclavatus (Ratzeburg)	Mesopolobus semiclavatus (Ratzeburg)
1790	Pteromalidae	valid		Mesopolobus spermotrophus Hussey	Mesopolobus spermotrophus Hussey
1791	Pteromalidae	valid		Mesopolobus squamifer (Thomson)	Mesopolobus tarsatus (Nees)		Synonymised
1793	Pteromalidae	valid		Mesopolobus teliformis (Walker)	Mesopolobus teliformis (Walker)
1798	Pteromalidae	valid		Mesopolobus tibialis (Westwood)	Mesopolobus tibialis (Westwood)
1808	Pteromalidae	valid		Mesopolobus xanthocerus (Thomson)	Mesopolobus xanthocerus (Thomson)
1810	Pteromalidae	valid		Meraporus graminicola Walker	Meraporus graminicola Walker
1825	Pteromalidae	valid		Pegopus inornatus (Walker)	Pegopus inornatus (Walker)
1831	Pteromalidae	valid		Pegopus leptomerus Graham	Pegopus leptomerus Graham
1833	Pteromalidae	valid		Leptomeraporus nicaee (Walker)	Leptomeraporus nicaee (Walker)
1838	Pteromalidae	valid		Lampoterma bianellatum Graham	Lampoterma bianellatum Graham
1839	Pteromalidae	valid		Lampoterma viride (Thomson)	Lampoterma viride (Thomson)
1841	Pteromalidae	valid		Stinoplus etearchus (Walker)	Stinoplus etearchus (Walker)
1843	Pteromalidae	valid		Stinoplus pervasus (Walker)	Stinoplus pervasus (Walker)
1846	Pteromalidae	valid		Pseudocatolaccus nitescens (Walker)	Pseudocatolaccus nitescens (Walker)
1855	Pteromalidae	valid		Apsilocera bramleyi Graham	Apsilocera bramleyi Graham
1857	Pteromalidae	valid		Heteroprymna longicornis (Walker)	Heteroprymna longicornis (Walker)
1860	Pteromalidae	valid		Nephelomalus conspersus (Walker)	Nephelomalus conspersus (Walker)
1862	Pteromalidae	valid		Staurothyreus cruciger Graham	Staurothyreus cruciger Graham
1864	Pteromalidae	valid		Gbelcia crassiceps Bouček	Gbelcia crassiceps Bouček
1866	Pteromalidae	valid		Rohatina denticulata Graham	Rohatina denticulata Graham
1867	Pteromalidae	valid		Rohatina inermis Bouček	Rohatina inermis Bouček
1869	Pteromalidae	valid		Peridesmia congrua (Walker)	Peridesmia congrua (Walker)
1875	Pteromalidae	valid		Peridesmia discus (Walker)	Peridesmia discus (Walker)
1883	Pteromalidae	valid		Spaniopus dissimilis Walker	Spaniopus dissimilis Walker
1886	Pteromalidae	valid		Spaniopus peisonis (Erdös)	Spaniopus peisonis (Erdös)
1890	Pteromalidae	valid		Trichomalus apertus (Walker)	Trichomalus apertus (Walker)
1893	Pteromalidae	valid		Trichomalus bracteatus (Walker)	Trichomalus bracteatus (Walker)
1904	Pteromalidae	valid		Trichomalus campestris (Walker)	Trichomalus campestris (Walker)
1912	Pteromalidae	valid		Trichomalus conifer (Walker)	Trichomalus conifer (Walker)
1916	Pteromalidae	valid		Trichomalus coryphe (Walker)	Trichomalus coryphe (Walker)
1917	Pteromalidae	valid		Trichomalus curtus (Walker)	Trichomalus curtus (Walker)
1918	Pteromalidae	valid		Trichomalus elongatus Delucchi	Trichomalus elongatus Delucchi & Graham
1919	Pteromalidae	valid		Trichomalus flagellaris Graham	Trichomalus flagellaris Graham
1920	Pteromalidae	valid		Trichomalus fulvipes (Walker)	Trichomalus fulvipes (Walker)
1923	Pteromalidae	valid		Trichomalus gracilicornis (Zetterstedt)	Trichomalus gracilicornis (Zetterstedt)
1925	Pteromalidae	valid		Trichomalus gynetelus (Walker)	Trichomalus gynetelus (Walker)
1926	Pteromalidae	valid		Trichomalus helvipes (Walker)	Trichomalus helvipes (Walker)
1946	Pteromalidae	valid		Trichomalus inops (Walker)	Trichomalus rufinus (Walker)		Synonymised
1949	Pteromalidae	valid		Trichomalus inscitus (Walker)	Trichomalus inscitus (Walker)
1959	Pteromalidae	valid		Trichomalus lepidus (Förster)	Trichomalus lepidus (Förster)
1961	Pteromalidae	valid		Trichomalus lonchaeae Bouček	Trichomalus lonchaeae Bouček
1962	Pteromalidae	valid		Trichomalus lucidus (Walker)	Trichomalus lucidus (Walker)
1970	Pteromalidae	valid		Trichomalus nanus (Walker)	Trichomalus nanus (Walker)
1976	Pteromalidae	valid		Trichomalus oxygyne Graham	Trichomalus oxygyne Graham
1977	Pteromalidae	valid		Trichomalus perfectus (Walker)	Trichomalus perfectus (Walker)
1983	Pteromalidae	valid		Trichomalus pexatus (Walker)	Trichomalus pexatus (Walker)
1985	Pteromalidae	valid		Trichomalus placidus (Walker)	Trichomalus placidus (Walker)
1987	Pteromalidae	valid		Trichomalus posticus (Walker)	Trichomalus posticus (Walker)
1994	Pteromalidae	valid		Trichomalus repandus (Walker)	Trichomalus repandus (Walker)
2000	Pteromalidae	valid		Trichomalus robustus (Walker)	Trichomalus robustus (Walker)
2006	Pteromalidae	valid		Trichomalus rufinus (Walker)	Trichomalus rufinus (Walker)
2010	Pteromalidae	valid		Trichomalus rugosus Delucchi	Trichomalus rugosus Delucchi & Graham
2011	Pteromalidae	valid		Trichomalus tenellus (Walker)	Trichomalus tenellus (Walker)
2017	Pteromalidae	valid		Atrichomalus trianellatus Graham	Atrichomalus trianellatus Graham
2021	Pteromalidae	valid		Eupteromalus acuminatus Graham	Trichomalopsis acuminata (Graham)	Synonymy
2022	Pteromalidae	valid		Eupteromalus caricicola Graham	Trichomalopsis caricicola (Graham)	Synonymy
2023	Pteromalidae	valid		Eupteromalus exiguus (Walker)	Trichomalopsis exigua (Walker)	Synonymy
2024	Pteromalidae	valid		Eupteromalus fucicola (Walker)	Trichomalopsis fucicola (Walker)	Synonymy
2025	Pteromalidae	valid		Eupteromalus hemipterus (Walker)	Trichomalopsis hemiptera (Walker)	Synonymy
2029	Pteromalidae	valid		Eupteromalus lasiocampae Graham	Trichomalopsis lasiocampae (Graham)	Synonymy
2030	Pteromalidae	valid		Eupteromalus laticeps Graham	Trichomalopsis laticeps (Graham)	Synonymy
2031	Pteromalidae	valid		Eupteromalus littoralis Graham	Trichomalopsis littoralis (Graham)	Synonymy
2032	Pteromalidae	valid		Eupteromalus maurus Graham	Trichomalopsis maura (Graham)	Synonymy
2033	Pteromalidae	valid	??	Eupteromalus ??micropterus (Lindemann)	Trichomalopsis microptera (Lindeman)	Synonymy
2036	Pteromalidae	valid		Eupteromalus peregrinus Graham	Trichomalopsis peregrina (Graham)	Synonymy
2038	Pteromalidae	valid		Eupteromalus pompilicola Graham	Trichomalopsis pompilicola (Graham)	Synonymy
2039	Pteromalidae	valid		Eupteromalus potatoriae Graham	Trichomalopsis potatoriae (Graham)	Synonymy
2040	Pteromalidae	valid		Eupteromalus scaposus Graham	Trichomalopsis scaposa (Graham)	Synonymy
2041	Pteromalidae	valid		Eupteromalus tigasis (Walker)	Trichomalopsis tigasis (Walker)	Synonymy
2043	Pteromalidae	valid		Gyrinophagus aper (Walker)	Gyrinophagus aper (Walker)
2048	Pteromalidae	valid		Nasonia vitripennis (Walker)	Nasonia vitripennis (Walker)
2058	Pteromalidae	valid		Urolepis maritima (Walker)	Urolepis maritima (Walker)
2063	Pteromalidae	valid		Diglochis sylvicola (Walker)	Diglochis sylvicola (Walker)
2068	Pteromalidae	valid		Tomicobia promulus (Walker)	Tomicobia promulus (Walker)
2073	Pteromalidae	valid		Dirhicnus pirus (Walker)	Dirhicnus ramealis (Nees)		Synonymised
2086	Pteromalidae	valid		Arthrolytus ocellus (Walker)	Arthrolytus ocellus (Walker)
2089	Pteromalidae	valid		Arthrolytus discoideus (Nees)	Arthrolytus discoideus (Nees)
2092	Pteromalidae	valid		Arthrolytus maculipennis (Walker)	Arthrolytus maculipennis (Walker)
2095	Pteromalidae	valid		Cyclogastrella clypealis Bouček	Cyclogastrella clypealis Bouček
2096	Pteromalidae	valid		Cyclogastrella deplanata (Nees)	Cyclogastrella simplex (Walker)		Synonymised
2105	Pteromalidae	valid		Cyclogastrella flavius (Walker)	Cyclogastrella flavius (Walker)
2109	Pteromalidae	valid		Platneptis laeta (Walker)	Platneptis laeta (Walker)
2112	Pteromalidae	valid		Tritneptis klugii (Ratzeburg)	Tritneptis klugii (Ratzeburg)
2115	Pteromalidae	valid		Dibrachys affinis Masi	Dibrachys affinis Masi
2118	Pteromalidae	valid		Dibrachys boarmiae (Walker)	Dibrachys microgastri (Bouché)		Synonymised
2119	Pteromalidae	valid		Dibrachys cavus (Walker)	Dibrachys microgastri (Bouché)		Synonymised
2126	Pteromalidae	valid		Dibrachys fuscicornis (Walker)	Dibrachys fuscicornis (Walker)
2127	Pteromalidae	valid		Dibrachys lignicola Graham	Dibrachys lignicola Graham
2129	Pteromalidae	valid		Dibrachoides cionobius Graham	Dibrachoides cionobius Graham
2130	Pteromalidae	valid		Dibrachoides dynastes (Förster)	Dibrachoides dynastes (Förster)
2134	Pteromalidae	valid		Schizonotus latus (Walker)	Schizonotus latus (Walker)
2136	Pteromalidae	valid		Schizonotus sieboldi (Ratzeburg)	Schizonotus sieboldi (Ratzeburg)
2140	Pteromalidae	valid		Coelopisthia extenta (Walker)	Coelopisthia extenta (Walker)
2147	Pteromalidae	valid		Coelopisthia pachycera Masi	Coelopisthia pachycera Masi
2149	Pteromalidae	valid		Conomorium patulum (Walker)	Conomorium patulum (Walker)
2154	Pteromalidae	valid		Muscidifurax raptor Girault	Muscidifurax raptor Girault & Sanders
2156	Pteromalidae	valid		Dimachus discolor (Walker)	Dimachus cingulum (Nees)		Synonymised
2161	Pteromalidae	valid		Lariophagus, distinguendus (Förster)	Lariophagus distinguendus (Förster)
2168	Pteromalidae	valid		Hemitrichus seniculus (Nees)	Hemitrichus seniculus (Nees)
2174	Pteromalidae	valid		Vrestovia fidenas (Walker)	Vrestovia fidenas (Walker)
2178	Pteromalidae	valid		Metastenus concinnus Walker	Metastenus concinnus Walker
2182	Pteromalidae	valid		Pachyneuron aphidis (Bouché)	Pachyneuron aphidis (Bouché)
2184	Pteromalidae	valid		Pachyneuron concolor (Förster)	Pachyneuron muscarum (Linnaeus)		Synonymised
2189	Pteromalidae	valid		Pachyneuron cremifaniae Delucchi	Pachyneuron leucopiscida Mani		Synonymised
2190	Pteromalidae	valid		Pachyneuron formosum Walker	Pachyneuron formosum Walker
2191	Pteromalidae	valid		Pachyneuron groenlandicum (Holmgren)	Pachyneuron groenlandicum (Holmgren)
2195	Pteromalidae	valid		Pachyneuron planiscuta Thomson	Pachyneuron planiscuta Thomson
2196	Pteromalidae	valid		Pachyneuron vitodurense Delucchi	Pachyneuron vitodurense Delucchi
2202	Pteromalidae	valid		Euneura augarus Walker	Euneura sopolis (Walker)		Synonymised
2208	Pteromalidae	valid		Coruna clavata Walker	Coruna clavata Walker
2215	Pteromalidae	valid		Pachycrepoideus vindemmiae (Rondani)	Pachycrepoideus vindemmiae (Rondani)
2223	Pteromalidae	valid		Cratomus megacephalus (Fabricius)	Cratomus megacephalus (Fabricius)
2229	Pteromalidae	valid		Colotrechnus subcoeruleus Thomson	Colotrechnus subcoeruleus Thomson
2235	Eupelmidae	valid		Calosota acron (Walker)	Calosota acron (Walker)
2238	Eupelmidae	valid		Calosota aestivalis Curtis	Calosota aestivalis Curtis
2239	Eupelmidae	valid		Calosota vernalis (Walker)	Calosota aestivalis Curtis		Synonymised
2244	Eupelmidae	valid		Stenoceroides walkeri (Curtis)	Eusandalum walkeri (Curtis)	Synonymy
2248	Eupelmidae	valid		Eupelmus aloysii Russo	Eupelmus pini Taylor		Synonymised
2250	Eupelmidae	valid		Eupelmus annulatus Nees	Eupelmus annulatus Nees
2252	Eupelmidae	valid		Eupelmus atropurpureus Dalman	Eupelmus atropurpureus Dalman
2254	Eupelmidae	valid		Eupelmus hartigi Förster	Eupelmus hartigi Förster
2255	Eupelmidae	valid	??	Eupelmus ??memnonius Dalman	Eupelmus memnonius Dalman
2256	Eupelmidae	valid		Eupelmus nubilipennis Förster	Eupelmus annulatus Nees		Synonymised
2257	Eupelmidae	valid		Eupelmus pullus Ruschka	Eupelmus pullus Ruschka
2258	Eupelmidae	valid		Eupelmus urozonus Dalman	Eupelmus urozonus Dalman
2265	Eupelmidae	valid		Macroneura vesicularis (Retzius)	Eupelmus vesicularis (Retzius)	Transfer
2274	Eupelmidae	valid		Merostenus excavatus (Dalman)	Merostenus excavatus (Dalman)
2278	Encyrtidae	valid		Ericydnus sipylus (Walker)	Ericydnus sipylus (Walker)
2279	Encyrtidae	synonym		Ericydnus baleus (Walker)	Ericydnus baleus (Walker)		Revived
2284	Encyrtidae	valid		Ericydnus strigosus (Nees)	Ericydnus strigosus (Nees)
2288	Encyrtidae	valid		Ericydnus ventralis (Dalman)	Ericydnus ventralis (Dalman)
2293	Encyrtidae	valid		Aglyptus rufus (Dalman)	Aglyptus rufus (Dalman)
2298	Encyrtidae	valid		Leptomastix epona (Walker)	Leptomastix epona (Walker)
2301	Encyrtidae	valid		Anomalicornia tenuicornis Mercet	Anomalicornia tenuicornis Mercet
2303	Encyrtidae	valid		Dinocarsis hemiptera (Dalman)	Dinocarsis hemiptera (Dalman)
2306	Encyrtidae	valid		Dusmetia pulex (Ruschka)	Dusmetia pulex (Ruschka)
2308	Encyrtidae	valid		Neuranagyrus aphycoides (Mercet)	Gyranusoidea aphycoides (Mercet)	Synonymy
2311	Encyrtidae	valid		Anagyrus bohemani (Westwood)	Anagyrus bohemanni (Westwood)
2314	Encyrtidae	valid		Anagyrus pseudococci (Girault)	Anagyrus pseudococci (Girault)
2315	Encyrtidae	valid		Anagyrus schoenherri (Westwood)	Anagyrus schoenherri (Westwood)
2318	Encyrtidae	valid		Leptomastidea bifasciata (Mayr)	Leptomastidea bifasciata (Mayr)
2322	Encyrtidae	valid		Charitopus fulviventris Förster	Charitopus fulviventris Förster
2329	Encyrtidae	valid		Tetracnemus diversicornis Westwood	Tetracnemus diversicornis Westwood
2332	Encyrtidae	valid		Anusia nasicornis Förster	Anusia nasicornis Förster
2336	Encyrtidae	valid		Doliphoceras belibus (Walker)	Anagyrus belibus (Walker)	Synonymy
2351	Encyrtidae	valid		Rhopus acaetes (Walker)	Rhopus acaetes (Walker)
2352	Encyrtidae	synonym	?	Rhopus ?semiapterus (Mercet)	Rhopus semiapterus (Mercet)		Revived
2353	Encyrtidae	valid		Rhopus caris (Walker)	Rhopus caris (Walker)
2354	Encyrtidae	valid		Rhopus piso (Walker)	Rhopus piso (Walker)
2357	Encyrtidae	valid		Rhopus sulphureus (Westwood)	Rhopus sulphureus (Westwood)
2361	Encyrtidae	valid		Pseudorhopus testaceus (Ratzeburg)	Pseudorhopus testaceus (Ratzeburg)
2364	Encyrtidae	valid		Ceballosia dusmeti Mercet	Ceballosia dusmeti Mercet
2367	Encyrtidae	valid		Aphycoides clavellatus (Dalman)	Aphycoides clavellatus (Dalman)
2377	Encyrtidae	valid		Aphycoides cypris (Walker)	Aphycoides cypris (Walker)
2379	Encyrtidae	valid		Amaurilyma brevicorne (Dalman)	Parablatticida brevicornis (Dalman)	Synonymy
2384	Encyrtidae	valid		Microterys aeneiventris (Walker)	Aschitus aeneiventris (Walker)	Transfer
2385	Encyrtidae	valid		Microterys anomalus (Erdös & Novicky)	Microterys anomalus (Erdös & Novicky)
2386	Encyrtidae	valid		Microterys barbarus (Dalman)	Aschitus barbarus (Dalman)	Transfer
2387	Encyrtidae	valid		Microterys chalcostomus (Dalman)	Microterys chalcostomus (Dalman)
2388	Encyrtidae	valid		Microterys ferrugineus (Nees)	Microterys ferrugineus (Nees)
2389	Encyrtidae	valid		Microterys lunatus (Dalman)	Microterys lunatus (Dalman)
2390	Encyrtidae	valid		Microterys masii Silvestri	Microterys masii Silvestri
2391	Encyrtidae	valid		Microterys polylaus (Walker)	Microterys polylaus (Walker)
2392	Encyrtidae	valid		Microterys rogenhoferi (Mayr)	Aschitus zarina (Walker)		Synonymised
2393	Encyrtidae	valid		Microterys sylvius (Dalman)	Microterys sylvius (Dalman)
2395	Encyrtidae	valid		Microterys tessellatus (Dalman)	Microterys tessellatus (Dalman)
2397	Encyrtidae	valid		Microterys zarina (Walker)	Aschitus zarina (Walker)	Transfer
2400	Encyrtidae	valid		Aschitus annulatus Erdös	Aschitus annulatus Erdös
2401	Encyrtidae	valid		Aschitus jalysus (Walker)	Aschitus jalysus (Walker)
2402	Encyrtidae	valid		Aschitus madyes (Walker)	Aschitus madyes (Walker)
2404	Encyrtidae	valid		Aschitus mariae (Hoffer)	Aschitus madyes (Walker)		Synonymised
2407	Encyrtidae	valid		Trichomasthus cyaneus (Dalman)	Trichomasthus cyaneus (Dalman)
2408	Encyrtidae	valid		Trichomasthus cyanifrons (Dalman)	Trichomasthus cyanifrons (Dalman)
2409	Encyrtidae	valid		Trichomasthus frontalis Alam	Trichomasthus frontalis Alam
2410	Encyrtidae	valid		Trichomasthus genutius (Walker)	Trichomasthus genutius (Walker)
2411	Encyrtidae	valid		Trichomasthus marsus (Walker)	Trichomasthus marsus (Walker)
2412	Encyrtidae	synonym		Trichomasthus gabinus (Walker)	Trichomasthus gabinius (Walker)		Revived
2415	Encyrtidae	valid		Subprionomitus cantabricus Mercet	Subprionomitus festucae (Mayr)		Synonymised
2417	Encyrtidae	valid		Syrphophagus aeruginosus (Dalman)	Syrphophagus aeruginosus (Dalman)
2423	Encyrtidae	valid		Syrphophagus herbidus (Dalman)	Syrphophagus herbidus (Dalman)
2424	Encyrtidae	synonym	?	Syrphophagus ?ariantes (Walker)	Syrphophagus ariantes (Walker)		Revived
2428	Encyrtidae	valid		Syrphophagus idmon (Walker)	Pseudencyrtus idmon (Walker)	Transfer
2431	Encyrtidae	valid		Syrphophagus pertiades (Walker)	Syrphophagus pertiades (Walker)
2432	Encyrtidae	valid		Syrphophagus philotis (Walker)	Syrphophagus philotis (Walker)
2434	Encyrtidae	valid		Syrphophagus sosius (Walker)	Syrphophagus sosius (Walker)
2436	Encyrtidae	valid		Aphidencyrtus aphidivorus (Mayr)	Syrphophagus aphidivorus (Mayr)	Synonymy
2441	Encyrtidae	valid		Aphidencyrtus fuscipes (Dalman)	Syrphophagus fuscipes (Dalman)	Synonymy
2442	Encyrtidae	valid		Aphidencyrtus mamitus (Walker)	Syrphophagus mamitus (Walker)	Synonymy
2444	Encyrtidae	valid		Aphidencyrtus qadrii Alam	Syrphophagus qadrii (Alam)	Synonymy
2445	Encyrtidae	valid		Aphidencyrtus quercicola Hoffer	Syrphophagus quercicola (Hoffer)	Synonymy
2446	Encyrtidae	valid		Aphidencyrtus taeniatus (Förster)	Syrphophagus taeniatus (Förster)	Synonymy
2447	Encyrtidae	synonym		Aphidencyrtus hyalipennis (Mayr)	Syrphophagus hyalipennis (Mayr)	Synonymy	Revived
2449	Encyrtidae	valid		Mercetencyrtus ambiguus (Nees)	Lamennaisia ambigua (Nees)	Synonymy
2453	Encyrtidae	valid		Ooencyrtus brunneipes Noyes	Ooencyrtus brunneipes Noyes
2456	Encyrtidae	valid		Ginsiana carpetana (Mercet)	Ginsiana carpetana (Mercet)
2459	Encyrtidae	valid		Ginsiana praepannonica (Erdös)	Ginsiana praepannonica (Erdös)
2462	Encyrtidae	valid		Pseudencyrtus misellus (Dalman)	Pseudencyrtus misellus (Dalman)
2466	Encyrtidae	valid		Pseudencyrtus salicisstrobili (Linnaeus)	Pseudencyrtus salicisstrobili (Linnaeus)
2470	Encyrtidae	valid		Cerchysius subplanus (Dalman)	Cerchysius subplanus (Dalman)
2475	Encyrtidae	valid		Blastothrix britannica Girault	Blastothrix brittanica Girault
2476	Encyrtidae	valid		Blastothrix confusa Erdös	Blastothrix longipennis Howard		Synonymised
2477	Encyrtidae	valid		Blastothrix erythrostetha (Walker)	Blastothrix erythrostetha (Walker)
2479	Encyrtidae	valid		Blastothrix sericea (Dalman)	Blastothrix sericea (Dalman)
2483	Encyrtidae	valid		Blastothrix truncatipennis (Ferrière)	Blastothrix truncatipennis (Ferrière)
2489	Encyrtidae	valid		Aphycus apicalis (Dalman)	Aphycus apicalis (Dalman)
2492	Encyrtidae	valid		Aphycus hederaceus (Westwood)	Aphycus hederaceus (Westwood)
2494	Encyrtidae	valid		Pezaphycus obenbergeri Novicky	Pseudococcobius obenbergeri (Novicky)	Synonymy
2498	Encyrtidae	valid		Stemmatosteres bohemicus Hoffer	Stemmatosteres bohemicus Hoffer
2500	Encyrtidae	valid		Paraphycus flavovarius Mercet	Metaphycus flavovarius (Mercet)	Transfer
2502	Encyrtidae	valid		Metaphycus alami Tachikawa	Metaphycus alami Tachikawa
2504	Encyrtidae	valid		Metaphycus ater (Mercet)	Metaphycus ater (Mercet)
2505	Encyrtidae	valid		Metaphycus callunae (Alam)	Metaphycus nadius (Walker)		Synonymised
2506	Encyrtidae	valid		Metaphycus fulvifrons (Walker)	Metaphycus chermis (Fonscolombe)		Synonymised
2508	Encyrtidae	valid		Metaphycus melanostomatus (Timberlake)	Metaphycus melanostomatus (Timberlake)
2510	Encyrtidae	valid		Metaphycus nadius (Walker)	Metaphycus nadius (Walker)
2511	Encyrtidae	valid		Metaphycus pappus (Walker)	Metaphycus pappus (Walker)
2512	Encyrtidae	valid		Metaphycus parvus (Mercet)	Metaphycus zebratus (Mercet)		Synonymised
2513	Encyrtidae	valid		Metaphycus petitus (Walker)	Metaphycus petitus (Walker)
2514	Encyrtidae	valid		Metaphycus syllaeus (Walker)	Metaphycus nadius (Walker)		Synonymised
2515	Encyrtidae	valid		Metaphycus taxi Alam	Metaphycus insidiosus (Mercet)		Synonymised
2516	Encyrtidae	valid		Metaphycus variolosus(Alam, 1957)	Metaphycus asterolecanii (Mercet)		Synonymised
2517	Encyrtidae	valid		Metaphycus zebratus (Mercet)	Metaphycus zebratus (Mercet)
2520	Encyrtidae	valid		Discodes aeneus (Dalman)	Discodes aeneus (Dalman)
2522	Encyrtidae	valid		Discodes anthores (Walker)	Discodes anthores (Walker)
2525	Encyrtidae	valid		Discodes encopiformis (Walker)	Discodes encopiformis (Walker)
2529	Encyrtidae	valid		Choreia inepta (Dalman)	Choreia inepta (Dalman)
2536	Encyrtidae	valid		Helegonatopus citripes (Erdös)	Helegonatopus citripes (Erdös)
2538	Encyrtidae	valid		Helegonatopus dimorphus (Hoffer)	Helegonatopus dimorphus (Hoffer)
2542	Encyrtidae	valid		Trechnites alni Erdös	Trechnites alni Erdös
2544	Encyrtidae	valid		Trechnites fuscitarsis Thomson	Trechnites fuscitarsis (Thomson)
2545	Encyrtidae	valid		Trechnites psyllae (Ruschka)	Trechnites psyllae (Ruschka)
2548	Encyrtidae	valid		Sectiliclava cleone (Walker)	Sectiliclava cleone (Walker)
2553	Encyrtidae	valid		Prionomitus mitratus (Dalman)	Prionomitus mitratus (Dalman)
2556	Encyrtidae	valid		Prionomitus tiliaris (Dalman)	Prionomitus tiliaris (Dalman)
2562	Encyrtidae	valid		Psyllaephagus cocci Alam	Psyllaephagus lusitanicus (Mercet)		Synonymised
2567	Encyrtidae	valid		Cercobelus jugaeus (Walker)	Cercobelus jugaeus (Walker)
2571	Encyrtidae	valid		Copidosoma albipes (Westwood)	Copidosoma albipes (Westwood)
2573	Encyrtidae	valid		Copidosoma ancharus (Walker)	Copidosoma ancharus (Walker)
2576	Encyrtidae	valid		Copidosoma babas (Walker)	Copidosoma babas (Walker)
2579	Encyrtidae	valid		Copidosoma dius (Walker)	Copidosoma dius (Walker)
2586	Encyrtidae	valid		Copidosoma filicorne (Dalman)	Copidosoma filicorne (Dalman)
2588	Encyrtidae	valid		Copidosoma flagellare (Dalman)	Copidosoma flagellare (Dalman)
2589	Encyrtidae	valid		Copidosoma flavomaculatum (Ratzeburg)	Copidosoma peticus (Walker)		Synonymised
2591	Encyrtidae	valid		Copidosoma genale (Thomson)	Copidosoma genale (Thomson)
2593	Encyrtidae	valid		Copidosoma hydramon (Walker)	Copidosoma aithyia (Walker)		Synonymised
2594	Encyrtidae	valid		Copidosoma iracundum Erdös	Copidosoma iracundum Erdös
2595	Encyrtidae	valid		Copidosoma peticus (Walker)	Copidosoma peticus (Walker)
2597	Encyrtidae	valid		Copidosoma triangulare (Thomson)	Copidosoma peticus (Walker)		Synonymised
2601	Encyrtidae	valid		Litomastix agrotis (Fonscolombe)	Copidosoma agrotis (Fonscolombe)	Synonymy
2603	Encyrtidae	valid		Litomastix aretas (Walker)	Copidosoma aretas (Walker)	Synonymy
2606	Encyrtidae	valid		Litomastix cervius (Walker)	Copidosoma cervius (Walker)	Synonymy
2609	Encyrtidae	valid		Litomastix chalconota (Dalman)	Copidosoma chalconotum (Dalman)	Synonymy
2611	Encyrtidae	valid		Litomastix fuscisquama Thomson	Copidosoma fuscisquama (Thomson)	Synonymy
2612	Encyrtidae	valid		Litomastix phalaenarum Thomson	Copidosoma aithyia (Walker)		Synonymised
2618	Encyrtidae	valid		Litomastix serricornis (Dalman)	Copidosoma serricorne (Dalman)	Synonymy
2622	Encyrtidae	valid		Litomastix sosares (Walker)	Copidosoma sosares (Walker)	Synonymy
2626	Encyrtidae	valid		Litomastix thebe (Walker)	Copidosoma thebe (Walker)	Synonymy
2629	Encyrtidae	valid		Litomastix truncatella (Dalman)	Copidosoma truncatellum (Dalman)	Synonymy
2632	Encyrtidae	valid		Paralitomastix subalbicornis Hoffer	Copidosoma subalbicorne (Hoffer)	Synonymy
2634	Encyrtidae	valid		Ageniaspis atricollis (Dalman)	Ageniaspis atricollis (Dalman)
2637	Encyrtidae	valid		Ageniaspis fuscicollis (Dalman)	Ageniaspis fuscicollis (Dalman)
2641	Encyrtidae	valid		Holcothorax testaceipes (Ratzeburg)	Ageniaspis testaceipes (Ratzeburg)	Synonymy
2643	Encyrtidae	valid		Geniaspidius nobilis (Nees)	Lamennaisia nobilis (Nees)	Transfer
2646	Encyrtidae	valid		Parablastothrix vespertina Mercet	Parablastothrix vespertina Mercet
2650	Encyrtidae	valid		Coelopencyrtus arenarius (Erdös)	Coelopencyrtus arenarius (Erdös)
2652	Encyrtidae	valid		Coelopencyrtus callidii (Jansson)	Coelopencyrtus callidii (Jansson)
2659	Encyrtidae	valid		Mira mucora Schellenberg	Mira mucora Schellenberg
2664	Encyrtidae	valid		Echthroplexiella obscura (Hoffer)	Echthroplexiella obscura (Hoffer)
2665	Encyrtidae	valid		Echthroplexiella tertia (Hoffer)	Echthroplexiella tertia (Hoffer)
2667	Encyrtidae	valid		Baeocharis pascuorum Mayr	Baeocharis pascuorum Mayr
2672	Encyrtidae	valid		Ectroma fulvescens Westwood	Ectroma fulvescens Westwood
2676	Encyrtidae	valid		Ectroma reinhardi (Mayr)	Ectroma reinhardi (Mayr)
2679	Encyrtidae	valid		Mayridia alcmon (Walker)	Mayridia alcmon (Walker)
2681	Encyrtidae	valid		Mayridia myrlea (Walker)	Mayridia myrlea (Walker)
2684	Encyrtidae	valid		Mayridia procera (Mercet)	Mayridia procera (Mercet)
2689	Encyrtidae	valid		Cheiloneurus argentifer (Walker)	Cheiloneurus argentifer (Walker)
2690	Encyrtidae	valid		Cheiloneurus claviger Thomson	Cheiloneurus claviger Thomson
2692	Encyrtidae	valid		Cheiloneurus elegans (Dalman)	Cheiloneurus elegans (Dalman)
2693	Encyrtidae	synonym	?	Cheiloneurus ?glaphyra (Walker)	Cheiloneurus glaphyra (Walker)		Revived
2694	Encyrtidae	valid		Cheiloneurus paralia (Walker)	Cheiloneurus paralia (Walker)
2697	Encyrtidae	valid		Cheiloneurus submuticus Thomson	Cheiloneurus submuticus Thomson
2701	Encyrtidae	valid		Prochiloneurus bolivari Mercet	Prochiloneurus bolivari Mercet
2706	Encyrtidae	valid		Apterencyrtus lambinus (Walker)	Zaomma lambinus (Walker)	Synonymy
2719	Encyrtidae	valid		Protyndarichus comara (Walker)	Mahencyrtus comara (Walker)	Synonymy
2725	Encyrtidae	valid		Tyndarichus melanacis (Dalman)	Tyndarichus melanacis (Dalman)
2727	Encyrtidae	valid		Tyndarichus scaurus (Walker)	Tyndarichus scaurus (Walker)
2730	Encyrtidae	valid		Leiocyrtus clavatus Erdös	Leiocyrtus clavatus Erdös & Novicky
2733	Encyrtidae	valid		Mayrencyrtus imandes (Walker)	Mayrencyrtus imandes (Walker)
2735	Encyrtidae	valid		Mayrencyrtus laevis Erdös	Lakshaphagus laevis (Erdös)	Transfer
2737	Encyrtidae	valid		Adelencyrtus aulacaspidis (Brèthes)	Adelencyrtus aulacaspidis (Brèthes)
2745	Encyrtidae	valid		Thomsonisca amathus (Walker)	Thomsonisca amathus (Walker)
2753	Encyrtidae	valid		Habrolepis dalmani (Westwood)	Habrolepis dalmanni (Westwood)
2756	Encyrtidae	valid		Anabrolepis zetterstedtii (Westwood)	Epitetracnemus intersectus (Fonscolombe)	Synonymy	Synonymised
2762	Encyrtidae	valid		Cerapterocerus mirabilis Westwood	Cerapterocerus mirabilis Westwood
2768	Encyrtidae	valid		Eusemion cornigerum (Walker)	Eusemion cornigerum (Walker)
2771	Encyrtidae	valid		Heterococcidoxenus schlechtendali (Mayr)	Heterococcidoxenus schlechtendali (Mayr)
2774	Encyrtidae	valid		Bothriothorax aralius (Walker)	Bothriothorax aralius (Walker)
2776	Encyrtidae	valid		Bothriothorax clavicornis (Dalman)	Bothriothorax clavicornis (Dalman)
2778	Encyrtidae	valid		Bothriothorax intermedius Claridge	Bothriothorax intermedius Claridge
2779	Encyrtidae	valid		Bothriothorax paradoxus (Dalman)	Bothriothorax paradoxus (Dalman)
2783	Encyrtidae	valid		Bothriothorax serratellus (Dalman)	Bothriothorax serratellus (Dalman)
2784	Encyrtidae	synonym	?	Bothriothorax ?arceanus (Walker)	Bothriothorax arceanus (Walker)		Revived
2785	Encyrtidae	valid		Bothriothorax trichops Thomson	Bothriothorax trichops Thomson
2788	Encyrtidae	valid		Coenocercus puncticollis Thomson	Echthroplexis puncticollis (Thomson)	Synonymy
2795	Encyrtidae	valid		Zeteticontus centennalis Eras	Cerchysiella centennalis (Erdös)	Synonymy
2796	Encyrtidae	valid	??	Zeteticontus ??laeviscutum Thomson	Cerchysiella laeviscuta (Thomson)	Synonymy
2797	Encyrtidae	valid		Zeteticontus planiscutellum Mercet	Cerchysiella planiscutellum (Mercet)	Synonymy
2801	Encyrtidae	valid		Isodromus vinulus (Dalman)	Isodromus vinulus (Dalman)
2809	Encyrtidae	valid		Homalotyus flaminius (Dalman)	Homalotylus flaminius (Dalman)
2813	Encyrtidae	valid		Homalotyloidea dahlbomii (Westwood)	Homalotyloidea dahlbomii (Westwood)
2815	Encyrtidae	valid		Homalotyloidea erginus (Walker)	Homalotyloidea erginus (Walker)
2817	Encyrtidae	valid		Homalotyloidea novickyi Hoffer	Homalotyloidea nowickyi Hoffer
2819	Encyrtidae	valid		Hunterellus hookeri Howard	Ixodiphagus hookeri (Howard)	Synonymy
2824	Encyrtidae	valid		Prionomastix morio (Dalman)	Prionomastix morio (Dalman)
2831	Encyrtidae	valid		Encyrtus albitarsis Zetterstedt	Encyrtus albitarsis Zetterstedt
2832	Encyrtidae	valid		Encyrtus infelix (Embleton)	Encyrtus infelix (Embleton)
2833	Encyrtidae	valid		Encyrtus infidus (Rossius)	Encyrtus infidus (Rossi)
2837	Encyrtidae	valid		Encyrtus obscurus Dalman	Encyrtus infidus (Rossi)		Synonymised
2838	Encyrtidae	valid		Encyrtus swederi Dalman	Encyrtus swederi Dalman
2849	Encyrtidae	valid		Arrhenophagus chionaspidis Aurivillius	Arrhenophagus chionaspidis Aurivillius
2857	Signiphoridae	valid		Chartocerus subaeneus (Förster)	Chartocerus subaeneus (Förster)
2864	Signiphoridae	valid		Thysanus ater Haliday	Thysanus ater Walker
2869	Aphelinidae	valid		Centrodora amoena Förster	Centrodora amoena Förster
2870	Aphelinidae	valid		Centrodora livens (Walker)	Centrodora livens (Walker)
2874	Aphelinidae	valid		Centrodora locustarum (Giraud)	Centrodora locustarum (Giraud)
2876	Aphelinidae	valid		Mesidia annulipes (Walker)	Aphelinus annulipes (Walker)	Synonymy
2878	Aphelinidae	valid		Mesidia argiope (Walker)	Aphelinus argiope Walker	Synonymy
2882	Aphelinidae	valid		Aphelinus subflavescens (Westwood)	Aphelinus subflavescens (Westwood)
2888	Aphelinidae	valid		Aphelinus abdominalis Dalman	Aphelinus abdominalis (Dalman)
2896	Aphelinidae	valid		Aphelinus chaonia Walker	Aphelinus chaonia Walker
2899	Aphelinidae	valid		Aphelinus daucicola Kurdjumov	Aphelinus daucicola Kurdjumov
2901	Aphelinidae	valid		Aphelinus flaviventris Kurdjumov	Aphelinus flaviventris Kurdjumov
2902	Aphelinidae	valid		Aphelinus fulvus Yasnosh	Aphelinus fulvus Yasnosh
2903	Aphelinidae	valid		Aphelinus humilis Mercet	Aphelinus humilis Mercet
2904	Aphelinidae	valid		Aphelinus mali (Haldeman)	Aphelinus mali (Haldeman)
2905	Aphelinidae	valid		Aphelinus tetrataenion (Erdös & Novicky)	Aphelinus tetrataenion (Erdös & Novicky)
2906	Aphelinidae	valid		Aphelinus thomsoni Graham	Aphelinus thomsoni Graham
2908	Aphelinidae	valid		Aphelinus varipes (Förster)	Aphelinus varipes (Förster)
2912	Aphelinidae	valid		Marietta picta (André)	Marietta picta (André)
2919	Aphelinidae	valid		Aphytis albidus (Westwood)	Aphytis mytilaspidis (Le Baron)		Synonymised
2922	Aphelinidae	valid		Aphytis mytilaspidis (Le Baron)	Aphytis mytilaspidis (Le Baron)
2925	Aphelinidae	valid		Aphytis proclia (Walker)	Aphytis proclia (Walker)
2930	Aphelinidae	valid		Physcus testaceus Masi	Coccobius annulicornis Ratzeburg	Synonymy	Synonymised
2933	Aphelinidae	valid		Coccophagus hemera (Walker)	Coccophagus hemera (Walker)
2937	Aphelinidae	valid		Coccophagus lycimnia (Walker)	Coccophagus lycimnia (Walker)
2942	Aphelinidae	valid		Coccophagus obscurus Westwood	Coccophagus obscurus Westwood
2945	Aphelinidae	valid		Coccophagus pulchellus Westwood	Coccophagus pulchellus Westwood
2950	Aphelinidae	valid		Azotus celsus (Walker)	Ablerus celsus Walker	Synonymy
2961	Aphelinidae	valid		Encarsia brittanica (Girault)	Encarsia brittanica (Girault)
2962	Aphelinidae	valid	+	Encarsia formosa Gahan	Encarsia formosa Gahan
2963	Aphelinidae	valid		Encarsia inaron (Walker)	Encarsia inaron (Walker)
2966	Aphelinidae	valid	??	Encarsia ??partenopea Masi	Encarsia inaron (Walker)		Synonymised
2967	Aphelinidae	valid		Encarsia tricolor Förster	Encarsia tricolor Förster
2970	Aphelinidae	valid		Coccophagoides moeris (Walker)	Coccophagoides moeris (Walker)
2977	Aphelinidae	valid		Aspidiotiphagus citrinus (Craw)	Encarsia citrina (Craw)	Synonymy
2985	Aphelinidae	valid		Pteroptrix dimidiata Westwood	Pteroptrix dimidiata Westwood
2991	Aphelinidae	valid		Archenomus bicolor Howard	Pteroptrix bicolor (Howard)	Synonymy
2994	Aphelinidae	valid		Archenomus longiclava (Girault)	Pteroptrix longiclava (Girault)	Synonymy
2997	Aphelinidae	valid		Eretmocerus mundus Mercet	Eretmocerus mundus Mercet
3003	Elasmidae	valid		Elasmus anius Walker	Elasmus anius Walker
3004	Elasmidae	valid		Elasmus flabellatus (Fonscolombe)	Elasmus flabellatus (Fonscolombe)
3005	Elasmidae	valid		Elasmus rufiventris Ferrière	Excluded
3010	Tetracampidae	valid		Platynocheilus cuprifrons (Nees)	Platynocheilus cuprifrons (Nees)
3016	Tetracampidae	valid		Tetracampe impressa Förster	Tetracampe impressa Förster
3019	Tetracampidae	valid		Foersterella erdoesi Bouček	Foersterella erdoesi Bouček
3020	Tetracampidae	valid		Foersterella flavipes (Förster)	Foersterella reptans (Nees)		Synonymised
3023	Tetracampidae	valid		Epiclerus panyas (Walker)	Epiclerus panyas (Walker)
3026	Tetracampidae	valid		Epiclerus temenus (Walker)	Epiclerus temenus (Walker)
3028	Tetracampidae	valid		Dipriocampe diprioni (Ferrière)	Dipriocampe diprioni (Ferrière)
3035	Eulophidae	valid		Euplectrus bicolor (Swederus)	Euplectrus bicolor (Swederus)
3041	Eulophidae	valid		Trichoplectrus laeviscuta (Thomson)	Platyplectrus laeviscuta (Thomson)	Transfer
3043	Eulophidae	valid		Stenomesius rufescens (Rossius)	Stenomesius rufescens (Retzius)
3053	Eulophidae	valid		Elachertus argissa (Walker)	Elachertus fenestratus Nees		Synonymised
3057	Eulophidae	valid		Elachertus artaeus (Walker)	Elachertus artaeus (Walker)
3059	Eulophidae	synonym		Elachertus carinatus (Ratzeburg)	Elachertus lateralis (Spinola)		Revived
3061	Eulophidae	valid		Elachertus charondas (Walker)	Elachertus charondas (Walker)
3065	Eulophidae	valid		Elachertus gallicus Erdös	Elachertus gallicus Erdös
3066	Eulophidae	valid		Elachertus inunctus (Nees)	Elachertus inunctus Nees
3072	Eulophidae	valid		Elachertus isadas (Walker)	Elachertus isadas (Walker)
3077	Eulophidae	valid		Elachertus pilosiscuta Bouček	Elachertus pilosiscuta Bouček
3081	Eulophidae	valid		Elachertus geniculatus (Hartig)	Hyssopus geniculatus (Hartig)	Transfer
3083	Eulophidae	valid		Elachertus nigritulus (Zetterstedt)	Hyssopus nigritulus (Zetterstedt)	Transfer
3085	Eulophidae	valid		Elachertus olivaceus (Thomson)	Hyssopus olivaceus (Thomson)	Transfer
3087	Eulophidae	valid		Xanthellum transsylvanicum Erdös	Xanthellum transsylvanicum Erdös
3092	Eulophidae	valid		Miotropis unipuncta (Nees)	Miotropis unipuncta (Nees)
3102	Eulophidae	valid		Aulogymnus arsames (Walker)	Aulogymnus arsames (Walker)
3104	Eulophidae	valid		Aulogymnus euedoreschus (Walker)	Aulogymnus euedoreschus (Walker)
3106	Eulophidae	valid		Aulogymnus gallarum (Linnaeus)	Aulogymnus gallarum (Linnaeus)
3109	Eulophidae	valid		Aulogymnus skianeuros (Ratzeburg)	Aulogymnus skianeuros (Ratzeburg)
3111	Eulophidae	valid		Aulogymnus trilineatus (Mayr)	Aulogymnus trilineatus (Mayr)
3121	Eulophidae	valid	@	Cirrospilus abastor Walker	Neochrysocharis aratus (Walker)		Synonymised
3122	Eulophidae	valid		Cirrospilus argei (Crawford)	Cirrospilus argei (Crawford)
3123	Eulophidae	valid		Cirrospilus curvineurus Askew	Cirrospilus curvineurus Askew
3124	Eulophidae	valid		Cirrospilus diallus Walker	Cirrospilus diallus Walker
3129	Eulophidae	valid		Cirrospilus elegantissimus Westwood	Cirrospilus elegantissimus Westwood
3131	Eulophidae	valid		Cirrospilus elongatus Bouček	Cirrospilus elongatus Bouček
3132	Eulophidae	valid		Cirrospilus lyncus Walker	Cirrospilus lyncus Walker
3135	Eulophidae	valid	@	Cirrospilus phorbas Walker	Cirrospilus vittatus Walker		Synonymised
3136	Eulophidae	valid		Cirrospilus pictus (Nees)	Cirrospilus pictus (Nees)
3140	Eulophidae	valid		Cirrospilus salatis Walker	Cirrospilus salatis Walker
3142	Eulophidae	valid		Cirrospilus singa Walker	Cirrospilus singa Walker
3143	Eulophidae	valid		Cirrospilus viticola (Rondani)	Cirrospilus viticola (Rondani)
3148	Eulophidae	valid		Cirrospilus vittatus Walker	Cirrospilus vittatus Walker
3158	Eulophidae	valid		Sympiesis acalle (Walker)	Sympiesis acalle (Walker)
3161	Eulophidae	valid		Sympiesis dolichogaster Ashmead	Sympiesis dolichogaster Ashmead
3163	Eulophidae	valid		Sympiesis gordius (Walker)	Sympiesis gordius (Walker)
3172	Eulophidae	valid		Sympiesis grahami Erdös	Sympiesis grahami Erdös
3173	Eulophidae	valid		Sympiesis gregori Bouček	Sympiesis gregori Bouček
3175	Eulophidae	valid		Sympiesis notata (Zetterstedt)	Sympiesis notata (Zetterstedt)
3183	Eulophidae	valid		Sympiesis sericeicornis (Nees)	Sympiesis sericeicornis (Nees)
3192	Eulophidae	valid		Sympiesis viridula (Thomson)	Sympiesis viridula (Thomson)
3193	Eulophidae	valid		Sympiesis xanthostoma (Nees)	Sympiesis xanthostoma (Nees)
3199	Eulophidae	valid		Dimmockia brevicornis (Erdös)	Dimmockia brevicornis (Erdös)
3204	Eulophidae	valid		Hemiptarsenus dropion (Walker)	Hemiptarsenus ornatus (Nees)		Synonymised
3208	Eulophidae	valid		Hemiptarsenus fulvicollis Westwood	Hemiptarsenus fulvicollis Westwood
3214	Eulophidae	valid		Hemiptarsenus waterhousii Westwood	Hemiptarsenus waterhousii Westwood
3217	Eulophidae	valid		Hemiptarsenus unguicellus (Zetterstedt)	Hemiptarsenus unguicellus (Zetterstedt)
3238	Eulophidae	valid		Dicladocerus breviramulus Bouček	Dicladocerus breviramulus Bouček
3240	Eulophidae	valid		Dicladocerus euryalus (Haliday)	Dicladocerus euryalus (Haliday)
3242	Eulophidae	valid		Dicladocerus westwoodii Westwood	Dicladocerus westwoodii Westwood
3248	Eulophidae	valid		Ratzeburgiola cristata (Ratzeburg)	Ratzeburgiola incompleta Bouček		Synonymised
3250	Eulophidae	valid		Pnigalio agraules (Walker)	Pnigalio agraules (Walker)
3252	Eulophidae	valid		Pnigalio attis (Walker)	Pnigalio attis (Walker)
3253	Eulophidae	valid		Pnigalio epilobii Bouček	Pnigalio epilobii Bouček
3254	Eulophidae	valid		Pnigalio longulus (Zetterstedt)	Pnigalio longulus (Zetterstedt)
3258	Eulophidae	valid		Pnigalio nemati (Westwood)	Pnigalio nemati (Westwood)
3261	Eulophidae	valid		Pnigalio pectinicornis (Linnaeus)	Pnigalio pectinicornis (Linnaeus)
3278	Eulophidae	synonym	?	Pnigalio ?tyrrhenus (Walker)	Pnigalio tyrrhenus (Walker)		Revived
3286	Eulophidae	valid		Pnigalio phragmitis (Erdös)	Pnigalio phragmitis (Erdös)
3287	Eulophidae	valid		Pnigalio pristiphorae Askew	Pnigalio pristiphorae Askew
3288	Eulophidae	valid		Pnigalio soemius (Walker)	Pnigalio soemius (Walker)
3299	Eulophidae	valid		Eulophus abdominalis Nees	Eulophus abdominalis Nees
3302	Eulophidae	valid		Eulophus aeneicoxa (Thomson)	Eulophus larvarum (Linnaeus)		Synonymised
3303	Eulophidae	valid		Eulophus larvarum (Linnaeus)	Eulophus larvarum (Linnaeus)
3304	Eulophidae	synonym		Eulophus ramicornis (Fabricius)	Eulophus ramicornis (Fabricius)		Revived
3314	Eulophidae	valid		Eulophus pennicornis Nees	Eulophus pennicornis Nees
3319	Eulophidae	valid		Eulophus smerinthicida Bouček	Eulophus smerinthicida Bouček
3321	Eulophidae	valid		Eulophus thespius Walker	Eulophus thespius Walker
3324	Eulophidae	valid		Necremnus artynes (Walker)	Necremnus artynes (Walker)
3326	Eulophidae	valid		Necremnus capitatus Bouček	Necremnus capitatus Bouček
3327	Eulophidae	valid		Necremnus cosconius (Walker)	Necremnus cosconius (Walker)
3331	Eulophidae	valid		Necremnus croton (Walker)	Necremnus croton (Walker)
3332	Eulophidae	valid		Necremnus folia (Walker)	Necremnus folia (Walker)
3334	Eulophidae	synonym		Necremnus rhaecus (Walker)	Necremnus rhaecus (Walker)		Revived
3335	Eulophidae	valid		Necremnus leucarthros (Nees)	Necremnus leucarthros (Nees)
3340	Eulophidae	valid		Necremnus metalarus (Walker)	Necremnus metalarus (Walker)
3341	Eulophidae	valid		Necremnus tidius (Walker)	Necremnus tidius (Walker)
3347	Eulophidae	valid		Microlycus harcalo (Walker)	Microlycus harcalo (Walker)
3349	Eulophidae	valid		Colpoclypeus florus (Walker)	Colpoclypeus florus (Walker)
3355	Eulophidae	valid		Diglyphus chabrias (Walker)	Diglyphus chabrias (Walker)
3356	Eulophidae	valid		Diglyphus crassinervis Erdös	Diglyphus crassinervis Erdös
3357	Eulophidae	valid		Diglyphus isaea (Walker)	Diglyphus isaea (Walker)
3365	Eulophidae	valid		Diglyphus minoeus (Walker)	Diglyphus minoeus (Walker)
3371	Eulophidae	valid		Diglyphus pachyneurus Graham	Diglyphus pachyneurus Graham
3372	Eulophidae	valid		Diglyphus poppoea Walker	Diglyphus poppoea Walker
3373	Eulophidae	valid		Diglyphus pusztensis (Erdös & Novicky)	Diglyphus pusztensis (Erdös & Novicky)
3379	Eulophidae	valid		Peckelachertus anglicus Graham	Peckelachertus anglicanus Graham
3406	Eulophidae	valid		Tetrastichus abydenus (Walker)	Aprostocetus diversus (Förster)		Synonymised
3408	Eulophidae	valid		Tetrastichus actis (Walker)	Tamarixia actis (Walker)	Transfer
3409	Eulophidae	valid		Tetrastichus acuminatus (Ratzeburg)	Anaprostocetus acuminatus (Ratzeburg)	Transfer
3410	Eulophidae	valid		Tetrastichus adalia (Walker)	Baryscapus adalia (Walker)	Transfer
3412	Eulophidae	valid		Tetrastichus aethiops (Zetterstedt)	Aprostocetus aethiops (Zetterstedt)	Transfer
3416	Eulophidae	valid		Tetrastichus agrilorum (Ratzeburg)	Excluded
3417	Eulophidae	valid		Tetrastichus agrus (Walker)	Aprostocetus agrus (Walker)	Transfer
3420	Eulophidae	valid		Tetrastichus alveatus (Graham)	Aprostocetus alveatus Graham	Transfer
3421	Eulophidae	valid		Tetrastichus amethystinus (Ratzeburg)	Baryscapus nigroviolaceus (Nees)		Synonymised
3424	Eulophidae	valid		Tetrastichus anodaphus (Walker)	Aprostocetus anodaphus (Walker)	Transfer
3425	Eulophidae	synonym		Tetrastichus aega (Walker)	Aprostocetus aega (Walker)	Transfer	Revived
3426	Eulophidae	valid		Tetrastichus anysis (Walker)	Quadrastichus anysis (Walker)	Transfer
3427	Eulophidae	valid		Tetrastichus apama (Walker)	Aprostocetus apama (Walker)	Transfer
3429	Eulophidae	valid		Tetrastichus arathis (Walker)	Aprostocetus arathis (Walker)	Transfer
3430	Eulophidae	valid		Tetrastichus arenarius (Era's)	Aprostocetus arenarius (Erdös)	Transfer
3431	Eulophidae	valid		Tetrastichus aristaeus (Walker)	Aprostocetus aristaeus (Walker)	Transfer
3434	Eulophidae	valid		Tetrastichus arundinis Giraud	Aprostocetus orithyia (Walker)		Synonymised
3436	Eulophidae	valid		Tetrastichus asparagi Crawford	Tetrastichus coeruleus (Nees)		Synonymised
3438	Eulophidae	valid		Tetrastichus boreus Delucchi	Aprostocetus boreus (Delucchi)	Transfer
3439	Eulophidae	valid		Tetrastichus brachycerus Thomson	Aprostocetus brachycerus (Thomson)	Transfer
3440	Eulophidae	valid		Tetrastichus brevicornis (Panzer)	Sigmophora brevicornis (Panzer)	Transfer
3448	Eulophidae	valid		Tetrastichus calamarius (Graham)	Aprostocetus calamarius Graham	Transfer
3449	Eulophidae	valid		Tetrastichus cassidarum (Ratzeburg)	Tetrastichus clito (Walker)		Synonymised
3450	Eulophidae	valid		Tetrastichus catius (Walker)	Aprostocetus catius (Walker)	Transfer
3452	Eulophidae	valid		Tetrastichus caudatus (Westwood)	Aprostocetus caudatus Westwood	Transfer
3456	Eulophidae	valid		Tetrastichus celtidis (Erdös)	Aprostocetus celtidis (Erdös)	Transfer
3457	Eulophidae	valid		Tetrastichus centor (Graham)	Quadrastichus centor (Graham)	Transfer
3458	Eulophidae	valid		Tetrastichus charoba (Walker)	Aprostocetus zosimus (Walker)		Synonymised
3474	Eulophidae	valid		Tetrastichus cirsii (Kurdjumov)	Baryscapus daira (Walker)		Synonymised
3475	Eulophidae	valid		Tetrastichus citrinellus (Graham)	Quadrastichus citrinus (Thomson)		Synonymised
3477	Eulophidae	valid		Tetrastichus citrinus (Förster)	Aprostocetus citrinus (Förster)	Transfer
3479	Eulophidae	valid		Tetrastichus clavicornis (Zetterstedt)	Aprostocetus clavicornis (Zetterstedt)	Transfer
3482	Eulophidae	valid		Tetrastichus clito (Walker)	Tetrastichus clito (Walker)
3483	Eulophidae	valid		Tetrastichus coccinellae Kurdjumov	Oomyzus scaposus (Thomson)		Synonymised
3485	Eulophidae	valid		Tetrastichus conii (Erdös)	Aprostocetus agrus (Walker)		Synonymised
3486	Eulophidae	valid		Tetrastichus conon (Walker)	Aprostocetus pygmaeus (Zetterstedt)		Synonymised
3490	Eulophidae	valid		Tetrastichus crino (Walker)	Aprostocetus crino (Walker)	Transfer
3494	Eulophidae	valid		Tetrastichus cyniphidum (Ratzeburg)	Aprostocetus aurantiacus (Ratzeburg)		Synonymised
3496	Eulophidae	valid		Tetrastichus daira (Walker)	Baryscapus daira (Walker)	Transfer
3498	Eulophidae	valid		Tetrastichus decisus Walker	Baryscapus endemus (Walker)		Synonymised
3499	Eulophidae	valid		Tetrastichus deioces (Walker)	Aprostocetus pygmaeus (Zetterstedt)		Synonymised
3500	Eulophidae	valid		Tetrastichus diaphantus (Walker)	Baryscapus diaphantus (Walker)	Transfer
3502	Eulophidae	valid		Tetrastichus dotus (Walker)	Aprostocetus rhacius (Walker)		Synonymised
3503	Eulophidae	synonym		Tetrastichus amenon (Walker)	Aprostocetus amenon (Walker)	Transfer	Revived
3504	Eulophidae	synonym		Tetrastichus beroe (Walker)	Aprostocetus beroe (Walker)	Transfer	Revived
3507	Eulophidae	synonym		Tetrastichus rhacius (Walker)	Aprostocetus rhacius (Walker)	Transfer	Revived
3508	Eulophidae	valid		Tetrastichus ecus (Walker)	Minotetrastichus frontalis (Nees)		Synonymised
3515	Eulophidae	valid		Tetrastichus eleuchia (Walker)	Aprostocetus eleuchia (Walker)	Transfer
3516	Eulophidae	synonym		Tetrastichus euagoras (Walker)	Aprostocetus euagoras (Walker)	Transfer	Revived
3517	Eulophidae	valid		Tetrastichus elongatus (Förster)	Aprostocetus elongatus (Förster)	Transfer
3519	Eulophidae	valid		Tetrastichus emesa (Walker)	Aprostocetus emesa (Walker)	Transfer
3521	Eulophidae	valid		Tetrastichus endemus (Walker)	Baryscapus endemus (Walker)	Transfer
3523	Eulophidae	valid		Tetrastichus epicharmus (Walker)	Aprostocetus epicharmus (Walker)	Transfer
3526	Eulophidae	valid		Tetrastichus eriophyes Taylor	Aprostocetus eriophyes (Taylor)	Transfer
3527	Eulophidae	valid		Tetrastichus eupolis (Walker)	Aprostocetus eupolis (Walker)	Transfer
3528	Eulophidae	valid		Tetrastichus eurytus (Walker)	Aprostocetus eurytus (Walker)	Transfer
3530	Eulophidae	valid		Tetrastichus evonymellae (Bouché)	Baryscapus evonymellae (Bouché)	Transfer
3531	Eulophidae	valid		Tetrastichus fabicola (Rondani)	Aprostocetus fabicola (Rondani)	Transfer
3532	Eulophidae	valid		Tetrastichus fageti (Graham)	Aprostocetus collega (Ratzeburg)		Synonymised
3533	Eulophidae	valid		Tetrastichus faucula (Walker)	Aprostocetus pallipes (Dalman)		Synonymised
3534	Eulophidae	valid		Tetrastichus fulvipes (Förster)	Aprostocetus fulvipes (Förster)	Transfer
3535	Eulophidae	valid		Tetrastichus incertus (Ratzeburg)	Oomyzus incertus (Ratzeburg)	Transfer
3538	Eulophidae	valid		Tetrastichus galactopus (Ratzeburg)	Baryscapus galactopus (Ratzeburg)	Transfer
3542	Eulophidae	valid		Tetrastichus galerucivorus Hedqvist	Oomyzus galerucivorus (Hedqvist)	Transfer
3543	Eulophidae	valid		Tetrastichus gaus (Walker)	Aprostocetus gaus (Walker)	Transfer
3547	Eulophidae	valid		Tetrastichus gratus Giraud	Aprostocetus gratus (Giraud)	Transfer
3550	Eulophidae	valid		Tetrastichus halidayi (Graham)	Tetrastichus halidayi (Graham)
3551	Eulophidae	valid		Tetrastichus humilis (Graham)	Aprostocetus humilis Graham	Transfer
3552	Eulophidae	valid		Tetrastichus hylotomarum (Bouché)	Tetrastichus hylotomarum (Bouché)
3553	Eulophidae	valid		Tetrastichus ilithyia (Walker)	Tetrastichus ilithyia (Walker)
3554	Eulophidae	valid		Tetrastichus incrassatus (Graham)	Aprostocetus incrassatus Graham	Transfer
3555	Eulophidae	valid		Tetrastichus julis (Walker)	Tetrastichus julis (Walker)
3556	Eulophidae	valid		Tetrastichus lacaena (Walker)	Aprostocetus lacaena (Walker)	Transfer
3557	Eulophidae	valid		Tetrastichus lachares (Walker)	Aprostocetus lachares (Walker)	Transfer
3558	Eulophidae	valid		Tetrastichus lasiocera (Graham)	Quadrastichus lasiocerus (Graham)	Transfer
3559	Eulophidae	valid		Tetrastichus leocrates (Walker)	Tetrastichus leocrates (Walker)
3560	Eulophidae	valid		Tetrastichus leucone (Walker)	Aprostocetus leucone (Walker)	Transfer
3563	Eulophidae	valid		Tetrastichus ligus (Walker)	Aprostocetus ligus (Walker)	Transfer
3564	Eulophidae	valid		Tetrastichus longicauda Thomson	Aprostocetus longicauda (Thomson)	Transfer
3565	Eulophidae	valid		Tetrastichus loxotoma (Graham)	Minotetrastichus loxotoma (Graham)	Transfer
3566	Eulophidae	valid		Tetrastichus luteus (Ratzeburg)	Aprostocetus luteus (Ratzeburg)	Transfer
3567	Eulophidae	valid		Tetrastichus lycidas (Walker)	Aprostocetus lycidas (Walker)	Transfer
3568	Eulophidae	valid		Tetrastichus lyridice (Walker)	Tetrastichus lyridice (Walker)
3569	Eulophidae	valid		Tetrastichus lysippe (Walker)	Aprostocetus lysippe (Walker)	Transfer
3571	Eulophidae	valid		Tetrastichus macrops (Graham)	Tetrastichus macrops (Graham)
3572	Eulophidae	valid		Tetrastichus malhamensis (Graham)	Quadrastichus malhamensis (Graham)	Transfer
3573	Eulophidae	valid		Tetrastichus mandanis (Walker)	Aprostocetus mandanis (Walker)	Transfer
3575	Eulophidae	valid		Tetrastichus metra (Walker)	Aprostocetus metra (Walker)	Transfer
3576	Eulophidae	valid		Tetrastichus miser (Nees)	Tetrastichus miser (Nees)
3579	Eulophidae	valid		Tetrastichus monesus (Walker)	Tamarixia monesus (Walker)	Transfer
3581	Eulophidae	valid		Tetrastichus murcia (Walker)	Tetrastichus murcia (Walker)
3582	Eulophidae	valid		Tetrastichus mycerinus (Walker)	Aprostocetus mycerinus (Walker)	Transfer
3584	Eulophidae	valid		Tetrastichus myrsus (Walker)	Aprostocetus myrsus (Walker)	Transfer
3585	Eulophidae	valid		Tetrastichus novatus (Walker)	Aprostocetus novatus (Walker)	Transfer
3586	Eulophidae	valid		Tetrastichus nymphis (Walker)	Aprostocetus nymphis (Walker)	Transfer
3588	Eulophidae	valid		Tetrastichus oreophilus Förster	Aprostocetus oreophilus (Förster)	Transfer
3590	Eulophidae	valid		Tetrastichus oxathres (Walker)	Aprostocetus ligus (Walker)		Synonymised
3591	Eulophidae	valid		Tetrastichus pallipes (Dalman)	Aprostocetus pallipes (Dalman)	Transfer
3592	Eulophidae	valid		Tetrastichus orodes (Walker)	Aprostocetus pallipes (Dalman)		Synonymised
3594	Eulophidae	valid		Tetrastichus pausiris (Walker)	Aprostocetus pausiris (Walker)	Transfer
3597	Eulophidae	valid		Tetrastichus pedicellaris Thomson	Quadrastichus pedicellaris (Thomson)	Transfer
3598	Eulophidae	valid		Tetrastichus phalis (Walker)	Aprostocetus caudatus Westwood		Synonymised
3599	Eulophidae	valid		Tetrastichus phineus (Walker)	Aprostocetus phineus (Walker)	Transfer
3600	Eulophidae	valid		Tetrastichus plangon (Walker)	Aprostocetus pygmaeus (Zetterstedt)		Synonymised
3601	Eulophidae	valid		Tetrastichus planiusculus Thomson	Aprostocetus planiusculus (Thomson)	Transfer
3602	Eulophidae	valid		Tetrastichus praecox (Graham)	Quadrastichus praecox (Graham)	Transfer
3603	Eulophidae	valid		Tetrastichus pronomus (Walker)	Tamarixia pronomus (Walker)	Transfer
3605	Eulophidae	valid		Tetrastichus prosymna (Walker)	Aprostocetus aethiops (Zetterstedt)		Synonymised
3606	Eulophidae	valid		Tetrastichus pubescens (Nees)	Tamarixia pubescens (Nees)	Transfer
3607	Eulophidae	valid		Tetrastichus rabirius (Walker)	Aprostocetus emesa (Walker)		Synonymised
3608	Eulophidae	valid		Tetrastichus rhipheus (Walker)	Aprostocetus rhipheus (Walker)	Transfer
3611	Eulophidae	valid		Tetrastichus rhosaces (Walker)	Holcotetrastichus rhosaces (Walker)	Transfer
3613	Eulophidae	valid		Tetrastichus rufus Bakkendorf	Aprostocetus rufus (Bakkendorf)	Transfer
3615	Eulophidae	valid		Tetrastichus sajoi (Szelenyi)	Quadrastichus sajoi (Szelényi)	Transfer
3617	Eulophidae	valid		Tetrastichus sandace (Walker)	Aprostocetus pygmaeus (Zetterstedt)		Synonymised
3618	Eulophidae	valid		Tetrastichus sinope (Walker)	Tetrastichus sinope (Walker)
3622	Eulophidae	valid		Tetrastichus strobilanae (Ratzeburg)	Aprostocetus strobilanae (Ratzeburg)	Transfer
3624	Eulophidae	valid		Tetrastichus suevius (Walker)	Aprostocetus suevius (Walker)	Transfer
3626	Eulophidae	valid		Tetrastichus tachos (Walker)	Tetrastichus tachos (Walker)
3627	Eulophidae	valid		Tetrastichus telon (Graham)	Tetrastichus telon (Graham)
3628	Eulophidae	valid		Tetrastichus temporalis (Graham)	Tetrastichus temporalis (Graham)
3629	Eulophidae	valid		Tetrastichus terebrans (Erdös)	Aprostocetus terebrans Erdös	Transfer
3630	Eulophidae	valid		Tetrastichus thysanotus Förster	Quadrastichus thysanotus (Förster)	Transfer
3632	Eulophidae	valid		Tetrastichus tompanus (Erdös)	Excluded
3633	Eulophidae	valid		Tetrastichus totis (Walker)	Aprostocetus totis (Walker)	Transfer
3634	Eulophidae	valid		Tetrastichus triarius Walker	Aprostocetus pygmaeus (Zetterstedt)		Synonymised
3635	Eulophidae	valid		Tetrastichus trichops Thomson	Tetrastichus murcia (Walker)		Synonymised
3636	Eulophidae	valid		Tetrastichus turionum (Hartig)	Baryscapus turionum (Hartig)	Transfer
3637	Eulophidae	valid		Tetrastichus tymber (Walker)	Aprostocetus tymber (Walker)	Transfer
3638	Eulophidae	valid		Tetrastichus tyrtaeus (Walker)	Tetrastichus tyrtaeus (Walker)
3639	Eulophidae	valid		Tetrastichus ulmi Erdös	Tetrastichus ulmi Erdös
3640	Eulophidae	valid		Tetrastichus upis (Walker)	Tamarixia upis (Walker)	Transfer
3643	Eulophidae	valid		Tetrastichus vaccus (Walker)	Aprostocetus catius (Walker)		Synonymised
3644	Eulophidae	valid		Tetrastichus vacuna (Walker)	Quadrastichus vacuna (Walker)	Transfer
3654	Eulophidae	valid		Tetrastichus ventricosus (Graham)	Quadrastichus ventricosus (Graham)	Transfer
3655	Eulophidae	valid		Tetrastichus verutus (Graham)	Aprostocetus verutus Graham	Transfer
3656	Eulophidae	valid		Tetrastichus vincius (Walker)	Aprostocetus epicharmus (Walker)		Synonymised
3657	Eulophidae	valid		Tetrastichus voranus (Walker)	Aprostocetus pallipes (Dalman)		Synonymised
3658	Eulophidae	valid		Tetrastichus xanthosoma Graham	Quadrastichus xanthosoma (Graham)	Transfer
3659	Eulophidae	valid		Tetrastichus xeuxes (Walker)	Aprostocetus xeuxes (Walker)	Transfer
3660	Eulophidae	valid		Tetrastichus xixuthrus (Walker)	Aprostocetus pygmaeus (Zetterstedt)		Synonymised
3661	Eulophidae	valid		Tetrastichus zoilus (Walker)	Aprostocetus zoilus (Walker)	Transfer
3663	Eulophidae	valid		Aceratoneuromyia granularis Domenichini	Aceratoneuromyia granularis Domenichini
3669	Eulophidae	valid		Melittobia acasta (Walker)	Melittobia acasta (Walker)
3678	Eulophidae	valid		Pronotalia trypetae Gradwell	Pronotalia trypetae Gradwell
3680	Eulophidae	valid		Crataepus marbis (Walker)	Crataepus marbis (Walker)
3688	Eulophidae	valid		Euderus albitarsis (Zetterstedt)	Euderus albitarsis (Zetterstedt)
3691	Eulophidae	valid		Euderus viridis Thomson	Euderus viridis Thomson
3694	Eulophidae	valid		Parasecodella obscura (Thomson)	Parasecodella obscura (Thomson)
3697	Eulophidae	valid		Astichus arithmeticus (Förster)	Astichus arithmeticus (Förster)
3699	Eulophidae	valid		Astichus solutus Förster	Astichus solutus Förster
3712	Eulophidae	valid		Entedon abdera Walker	Entedon abdera Walker
3714	Eulophidae	valid		Entedon armigerae Graham	Entedon armigerae Graham
3715	Eulophidae	valid		Entedon calcicola Graham	Entedon calcicola Graham
3716	Eulophidae	valid		Entedon cionobius Thomson	Entedon cionobius Thomson
3718	Eulophidae	valid		Entedon diotimus Walker	Entedon diotimus Walker
3721	Eulophidae	valid		Entedon ergias Walker	Entedon ergias Walker
3728	Eulophidae	valid		Entedon euphorion Walker	Entedon tibialis (Nees)		Synonymised
3730	Eulophidae	valid		Entedon fufius Walker	Entedon fufius Walker
3732	Eulophidae	valid		Entedon gracilior Graham	Entedon gracilior Graham
3733	Eulophidae	valid		Entedon hercyna Walker	Entedon hercyna Walker
3736	Eulophidae	valid		Entedon lixi Erdös	Entedon insignis Erdös		Synonymised
3737	Eulophidae	valid		Entedon loti Erdös	Entedon diotimus Walker		Synonymised
3738	Eulophidae	valid		Entedon metatarsalis Thomson	Entedon metatarsalis Thomson
3739	Eulophidae	valid		Entedon methion Walker	Entedon methion Walker
3741	Eulophidae	valid		Entedon molybdaenus Erdös	Entedon molybdaenus Erdös
3742	Eulophidae	valid		Entedon pallicrus Erdös	Entedon pallicrus Erdös
3743	Eulophidae	valid		Entedon parvicalcar Thomson	Entedon parvicalcar Thomson
3744	Eulophidae	valid		Entedon pharnus Walker	Entedon pharnus Walker
3745	Eulophidae	valid		Entedon philiscus Walker	Entedon philiscus Walker
3746	Eulophidae	valid		Entedon punctiscapus Thomson	Entedon punctiscapus Thomson
3747	Eulophidae	valid		Entedon rumicis Graham	Entedon rumicis Graham
3748	Eulophidae	valid		Entedon sparetus Walker	Entedon sparetus Walker
3749	Eulophidae	valid		Entedon subovatus Thomson	Entedon subovatus Thomson
3750	Eulophidae	valid		Entedon ulicis (Perris)	Entedon ulicis (Perris)
3751	Eulophidae	valid		Entedon ulmi Erdös	Excluded
3752	Eulophidae	valid		Entedon zanara Walker	Entedon zanara Walker
3762	Eulophidae	valid		Pediobius acantha (Walker)	Pediobius metallicus (Nees)		Synonymised
3767	Eulophidae	valid		Pediobius alcaeus (Walker)	Pediobius alcaeus (Walker)
3770	Eulophidae	valid		Pediobius brachycerus (Thomson)	Pediobius brachycerus (Thomson)
3772	Eulophidae	valid		Pediobius cassidae Erdös	Pediobius cassidae Erdös
3773	Eulophidae	valid		Pediobius claviger (Thomson)	Pediobius claviger (Thomson)
3774	Eulophidae	valid		Pediobius clita (Walker)	Pediobius clita (Walker)
3775	Eulophidae	valid		Pediobius crassicornis (Thomson)	Pediobius crassicornis (Thomson)
3776	Eulophidae	valid		Pediobius dorycniellae Erdös	Pediobius dorycniellae Erdös
3777	Eulophidae	valid		Pediobius epeus (Walker)	Pediobius epeus (Walker)
3779	Eulophidae	valid		Pediobius epigonus (Walker)	Pediobius epigonus (Walker)
3782	Eulophidae	valid		Pediobius eubius (Walker)	Pediobius eubius (Walker)
3783	Eulophidae	synonym	?	Pediobius ?alaspharus (Walker)	Pediobius alaspharus (Walker)		Revived
3786	Eulophidae	synonym		Pediobius planiventris (Thomson)	Pediobius planiventris (Thomson)		Revived
3788	Eulophidae	valid		Pediobius facialis (Giraud)	Pediobius facialis (Giraud)
3790	Eulophidae	valid		Pediobius foliorum (Geoffroy)	Pediobius foliorum (Geoffroy)
3795	Eulophidae	valid		Pediobius lysis (Walker)	Pediobius lysis (Walker)
3801	Eulophidae	valid		Pediobius nigritarsis (Thomson)	Pediobius nigritarsis (Thomson)
3803	Eulophidae	valid		Pediobius phyllotretae (Riley)	Pediobius phyllotretae (Riley)
3805	Eulophidae	valid		Pediobius pyrgo (Walker)	Pediobius pyrgo (Walker)
3811	Eulophidae	valid		Pediobius saulius (Walker)	Pediobius saulius (Walker)
3816	Eulophidae	valid		Pediobius termerus (Walker)	Pediobius termerus (Walker)
3820	Eulophidae	valid		Pediobius tetratomus (Thomson)	Pediobius tetratomus (Thomson)
3822	Eulophidae	valid		Mestocharis bimacularis (Dalman)	Mestocharis bimacularis (Dalman)
3827	Eulophidae	valid		Derostenus gemmeus Westwood	Derostenus gemmeus Westwood
3835	Eulophidae	valid		Derostenus punctiscuta Thomson	Derostenus punctiscuta Thomson
3841	Eulophidae	valid		Chrysocharis acoris (Walker)	Chrysocharis acoris (Walker)
3844	Eulophidae	valid		Chrysocharis amasis (Walker)	Chrysocharis amasis (Walker)
3849	Eulophidae	valid		Chrysocharis argyropezae Graham	Chrysocharis argyropezae Graham
3850	Eulophidae	valid		Chrysocharis assis (Walker)	Chrysocharis assis (Walker)
3851	Eulophidae	valid		Chrysocharis collaris Graham	Chrysocharis collaris Graham
3852	Eulophidae	valid		Chrysocharis elongata (Thomson)	Chrysocharis elongata (Thomson)
3853	Eulophidae	valid		Chrysocharis eurynota Graham	Chrysocharis eurynota Graham
3854	Eulophidae	valid		Chrysocharis gemma (Walker)	Chrysocharis gemma (Walker)
3856	Eulophidae	valid		Chrysocharis illustris Graham	Chrysocharis illustris Graham
3857	Eulophidae	valid		Chrysocharis laomedon (Walker)	Chrysocharis laomedon (Walker)
3861	Eulophidae	valid		Chrysocharis laricinellae (Ratzeburg)	Chrysocharis laricinellae (Ratzeburg)
3863	Eulophidae	valid		Chrysocharis moravica (Malac)	Chrysocharis moravica (Malac)
3864	Eulophidae	valid		Chrysocharis nautius (Walker)	Chrysocharis nautius (Walker)
3865	Eulophidae	valid		Chrysocharis nephereus (Walker)	Chrysocharis nephereus (Walker)
3875	Eulophidae	valid		Chrysocharis nigricrus (Thomson)	Chrysocharis nigricrus (Thomson)
3876	Eulophidae	valid		Chrysocharis nitetis (Walker)	Chrysocharis nitetis (Walker)
3882	Eulophidae	valid		Chrysocharis nitidifrons Graham	Chrysocharis nitidifrons Graham
3883	Eulophidae	valid		Chrysocharis pentheus (Walker)	Chrysocharis pentheus (Walker)
3886	Eulophidae	valid		Chrysocharis pilicoxa (Thomson)	Chrysocharis pilicoxa (Thomson)
3887	Eulophidae	valid		Chrysocharis prodice (Walker)	Chrysocharis prodice (Walker)
3894	Eulophidae	valid		Chrysocharis submutica Graham	Chrysocharis submutica Graham
3895	Eulophidae	valid		Chrysocharis truncatula Graham	Chrysocharis truncatula Graham
3896	Eulophidae	valid		Chrysocharis varus (Walker)	Chrysocharis amanus (Walker)		Synonymised
3903	Eulophidae	valid		Chrysocharis albicoxis Erdös	Chrysocharis albicoxis Erdös
3904	Eulophidae	valid		Chrysocharis amanus (Walker)	Chrysocharis amanus (Walker)
3906	Eulophidae	valid		Chrysocharis amyite (Walker)	Chrysocharis amyite (Walker)
3908	Eulophidae	valid		Chrysocharis chilo (Walker)	Chrysocharis pallipes (Nees)		Synonymised
3913	Eulophidae	valid		Chrysocharis chlorus Graham	Chrysocharis chlorus Graham
3914	Eulophidae	valid		Chrysocharis crassiscapus (Thomson)	Chrysocharis crassiscapus (Thomson)
3916	Eulophidae	valid		Chrysocharis idyia (Walker)	Chrysocharis idyia (Walker)
3920	Eulophidae	valid		Chrysocharis liriomyzae Delucchi	Chrysocharis liriomyzae Delucchi
3921	Eulophidae	valid		Chrysocharis melaenis (Walker)	Chrysocharis viridis (Nees)		Synonymised
3932	Eulophidae	valid		Chrysocharis naenia (Walker)	Chrysocharis orbicularis (Nees)		Synonymised
3940	Eulophidae	valid		Chrysocharis phryne (Walker)	Chrysocharis phryne (Walker)
3942	Eulophidae	valid		Chrysocharis polyzo (Walker)	Chrysocharis polyzo (Walker)
3949	Eulophidae	valid		Chrysocharis pubens Delucchi	Chrysocharis pubens Delucchi
3950	Eulophidae	valid		Chrysocharis pubicornis (Zetterstedt)	Chrysocharis pubicornis (Zetterstedt)
3960	Eulophidae	valid		Chrysocharis subpolita Erdös	Chrysocharis mediana Förster		Synonymised
3962	Eulophidae	valid		Grahamia clinius (Walker)	Grahamia clinius (Walker)
3966	Eulophidae	valid		Achrysocharoides acerianus (Askew & Ruse)	Achrysocharoides acerianus (Askew)
3967	Eulophidae	valid		Achrysocharoides atys (Walker)	Achrysocharoides atys (Walker)
3969	Eulophidae	valid		Achrysocharoides butus (Walker)	Achrysocharoides butus (Walker)
3971	Eulophidae	valid		Achrysocharoides cilia (Walker)	Achrysocharoides cilla (Walker)
3974	Eulophidae	valid		Achrysocharoides latreillii (Curtis)	Achrysocharoides latreillii (Curtis)
3975	Eulophidae	valid		Achrysocharoides niveipes (Thomson)	Achrysocharoides niveipes (Thomson)
3976	Eulophidae	valid		Achrysocharoides splendens (Delucchi)	Achrysocharoides splendens (Delucchi)
3977	Eulophidae	valid		Achrysocharoides suprafolius (Askew & Ruse)	Achrysocharoides suprafolius (Askew)
3978	Eulophidae	valid		Achrysocharoides zwoelferi (Delucchi)	Achrysocharoides zwoelferi (Delucchi)
3981	Eulophidae	valid		Neochrysocharis aratus (Walker)	Neochrysocharis aratus (Walker)
3984	Eulophidae	valid		Neochrysocharis arvensis Graham	Neochrysocharis arvensis Graham
3985	Eulophidae	valid		Neochrysocharis clinias (Walker)	Neochrysocharis clinias (Walker)
3986	Eulophidae	valid		Neochrysocharis cuprifrons Erdös	Neochrysocharis cuprifrons Erdös
3987	Eulophidae	valid		Neochrysocharis dimas (Walker)	Neochrysocharis dimas (Walker)
3990	Eulophidae	valid		Chrysonotomyia chlorogaster (Erdös)	Neochrysocharis chlorogaster (Erdös)	Transfer
3991	Eulophidae	valid		Chrysonotomyia formosa (Westwood)	Neochrysocharis formosus Westwood	Transfer
4000	Eulophidae	valid		Chrysonotomyia germanica (Erdös)	Chrysonotomyia germanicus (Erdös)
4001	Eulophidae	valid		Chrysonotomyia lanassa (Walker)	Closterocerus lanassa (Walker)	Transfer
4002	Eulophidae	valid		Chrysonotomyia smaragdula (Graham)	Closterocerus smaragdulus (Graham)	Transfer
4004	Eulophidae	valid		Closterocerus trifasciatus Westwood	Closterocerus trifasciatus Westwood
4009	Eulophidae	valid		Teleopterus delucchii Boue'ek	Asecodes delucchii (Bouček)	Synonymy
4010	Eulophidae	valid		Teleopterus erxias (Walker)	Asecodes erxias (Walker)	Synonymy
4014	Eulophidae	valid		Desmatocharis turcica (Nees)	Closterocerus turcicus (Nees)	Transfer
4017	Eulophidae	valid		Holcopelte obscura (Förster)	Omphale obscura (Förster)	Synonymy
4019	Eulophidae	valid		Holcopelte sulciscuta (Thomson)	Omphale sulciscuta (Thomson)	Synonymy
4022	Eulophidae	valid		Asecodes coronis (Walker)	Asecodes congruens (Nees)		Synonymised
4030	Eulophidae	valid		Asecodes hyperion Graham	Asecodes hyperion Graham
4031	Eulophidae	valid		Asecodes lagus (Walker)	Asecodes lagus (Walker)
4033	Eulophidae	valid		Asecodes mento (Walker)	Asecodes lucens (Nees)		Synonymised
4041	Eulophidae	valid		Omphale acamas (Walker)	Omphale acamas (Walker)
4043	Eulophidae	valid		Omphale admirabilis (Westwood)	Omphale admirabilis (Westwood)
4044	Eulophidae	valid		Omphale aethiops Graham	Omphale aethiops Graham
4045	Eulophidae	valid		Omphale aetius (Walker)	Omphale aetius (Walker)
4047	Eulophidae	valid		Omphale betulicola Graham	Omphale betulicola Graham
4048	Eulophidae	valid		Omphale brevis Graham	Omphale brevis Graham
4049	Eulophidae	valid		Omphale breviventris Graham	Omphale breviventris Graham
4050	Eulophidae	valid		Omphale chryseis Graham	Omphale chryseis Graham
4051	Eulophidae	valid		Omphale clymene (Walker)	Omphale clymene (Walker)
4052	Eulophidae	valid		Omphale clypealis (Thomson)	Omphale clypealis (Thomson)
4053	Eulophidae	valid		Omphale coilus (Walker)	Omphale coilus (Walker)
4056	Eulophidae	valid		Omphale connectens Graham	Omphale connectens Graham
4057	Eulophidae	valid		Omphale epaphus (Walker)	Omphale epaphus (Walker)
4058	Eulophidae	valid		Omphale erginnus (Walker)	Omphale erginnus (Walker)
4059	Eulophidae	valid		Omphale lugens (Nees)	Omphale lugens (Nees)
4063	Eulophidae	valid		Omphale marica (Walker)	Omphale aetius (Walker)		Synonymised
4064	Eulophidae	valid		Omphale nitens Graham	Omphale nitens Graham
4065	Eulophidae	valid		Omphale phaola (Walker)	Omphale phaola (Walker)
4066	Eulophidae	valid		Omphale phruron (Walker)	Omphale phruron (Walker)
4067	Eulophidae	valid		Omphale radialis (Thomson)	Omphale theana (Walker)		Synonymised
4068	Eulophidae	valid		Omphale rhesus (Walker)	Omphale rubigus (Walker)		Synonymised
4069	Eulophidae	valid		Omphale rubigus (Walker)	Omphale rubigus (Walker)
4070	Eulophidae	valid		Omphale salicis Haliday	Omphale salicis (Haliday)
4073	Eulophidae	valid		Omphale telephe (Walker)	Omphale telephe (Walker)
4074	Eulophidae	valid		Omphale theana (Walker)	Omphale theana (Walker)
4076	Eulophidae	valid		Omphale varipes (Thomson)	Omphale epaphus (Walker)		Synonymised
4077	Eulophidae	valid		Omphale versicolor (Nees)	Omphale versicolor (Nees)
4080	Eulophidae	valid		Pholema microstoma Graham	Neochrysocharis microstoma (Graham)	Synonymy
4082	Eulophidae	valid		Ionympha carne (Walker)	Ionympha carne (Walker)
4084	Eulophidae	valid		Ionympha ochus (Walker)	Ionympha ochus (Walker)
4090	Eulophidae	valid		Eugerium isander (Walker)	Omphale isander (Walker)	Synonymy
4096	Eulophidae	valid		Ceranisus lepidotus Graham	Ceranisus lepidotus Graham
4097	Eulophidae	valid		Ceranisus menes (Walker)	Ceranisus menes (Walker)
4100	Eulophidae	valid		Ceranisus pacuvius (Walker)	Ceranisus pacuvius (Walker)
4106	Eulophidae	valid		Euderomphale cerris Erdös	Euderomphale cerris Erdös
4116	Trichogrammatidae	valid		Aphelinoidea waterhousei (Blood & Kryger)	Aphelinoidea waterhousei (Blood & Kryger)
4121	Trichogrammatidae	valid		Brachista pungens (Mayr)	Chaetostrichella pungens (Mayr)	Transfer
4124	Trichogrammatidae	valid		Brachista rufina Nowicki	Chaetostrichella rufina (Nowicki)	Transfer
4127	Trichogrammatidae	valid		Centrobia doricha (Walker)	Chaetostricha doricha (Walker)	Synonymy
4130	Trichogrammatidae	valid		Centrobia fumipennis Blood	Uscana fumipennis (Blood)	Transfer
4131	Trichogrammatidae	valid		Centrobia silvestrii Kryger	Chaetostricha silvestrii (Kryger)	Synonymy
4132	Trichogrammatidae	valid		Centrobia walkeri (Förster)	Chaetostricha walkeri (Förster)	Synonymy
4135	Trichogrammatidae	valid	@	Chaetosticha dimidiata Walker	Chaetostricha dimidiata Walker
4138	Trichogrammatidae	valid		Epoligosita nudipennis (Kryger)	Epoligosita nudipennis (Kryger)
4142	Trichogrammatidae	valid		Lathromeris scutellaris Förster	Lathromeris scutellaris Förster
4148	Trichogrammatidae	valid		Mirufens longicauda (Blood)	Mirufens longicauda (Blood)
4153	Trichogrammatidae	valid		Monorthochaeta nigra Blood	Monorthochaeta nigra Blood
4159	Trichogrammatidae	valid		Oligosita acestes (Walker)	Oligosita acestes (Walker)
4161	Trichogrammatidae	valid		Oligosita collina Walker	Oligosita collina Walker
4162	Trichogrammatidae	valid		Oligosita engelharti Kryger	Oligosita engelharti Kryger
4163	Trichogrammatidae	valid		Oligosita krygeri Girault	Pseudoligosita krygeri (Girault)	Transfer
4167	Trichogrammatidae	valid		Oligosita pallida Kryger	Oligosita pallida Kryger
4168	Trichogrammatidae	valid		Oligosita subfasciata Westwood	Oligosita subfasciata Westwood
4174	Trichogrammatidae	valid		Ophioneurus signatus Ratzeburg	Ophioneurus signatus Ratzeburg
4181	Trichogrammatidae	valid		Paracentrobia pulchella (Claridge)	Paracentrobia pulchella (Claridge)
4184	Trichogrammatidae	valid		Poropoea stollwerckii Förster	Poropoea stollwerckii Förster
4189	Trichogrammatidae	valid		Prestwichia aquatica Lubbock	Prestwichia aquatica Lubbock
4199	Trichogrammatidae	valid		Trichogramma evanescens Westwood	Trichogramma evanescens Westwood
4202	Trichogrammatidae	valid		Trichogramma semblidis (Aurivillius)	Trichogramma semblidis (Aurivillius)
4203	Trichogrammatidae	valid	@	Trichogramma vitripenne Walker	Trichogramma evanescens Westwood		Synonymised
4208	Trichogrammatidae	valid		Tumidiclava bimaculata (Blood)	Tumidiclava bimaculata (Blood)
4217	Trichogrammatidae	valid		Ufens hirticornis (Blood)	Ufensia foersteri (Kryger)		Synonymised
4219	Trichogrammatidae	valid		Ufens foersteri (Kryger)	Ufensia foersteri (Kryger)
4223	Trichogrammatidae	valid		Xiphogramma holorhoptra Nowicki	Xiphogramma holorhoptra Nowicki
4229	Mymaridae	valid		Alaptus antennatus Kryger	Alaptus antennatus Kryger
4230	Mymaridae	valid		Alaptus extremus Soyka	Alaptus extremus Soyka
4232	Mymaridae	valid		Alaptus fusculus Haliday	Alaptus fusculus Walker
4235	Mymaridae	valid		Alaptus minimus Haliday	Alaptus minimus Westwood
4238	Mymaridae	valid		Alaptus pallidicornis Förster	Alaptus pallidornis Förster
4240	Mymaridae	valid		Alaptus richardsi Hincks	Alaptus richardsi Hincks
4242	Mymaridae	valid		Litus cynipseus Haliday	Litus cynipseus Haliday
4244	Mymaridae	valid		Dicopus cervus Morley	Dicopus cervus Morley
4245	Mymaridae	valid		Dicopus minutissima Enock	Dicopus minutissimus Enock
4250	Mymaridae	valid		Anagrus atomus (Linnaeus)	Anagrus atomus (Linnaeus)
4251	Mymaridae	valid		Anagrus ensifer Debauche	Anagrus ensifer Debauche
4252	Mymaridae	valid		Anagrus incarnatus Haliday	Anagrus incarnatus Haliday
4253	Mymaridae	valid		Anagrus subfuscus Förster	Anagrus subfuscus Förster
4254	Mymaridae	valid		Anagrus ustulatus Haliday	Anagrus ustulatus Haliday
4256	Mymaridae	valid		Stethynium triclavatum Enock	Stethynium triclavatum Enock
4264	Mymaridae	valid		Arescon dimidiatus (Haliday)	Arescon dimidiata (Curtis)
4265	Mymaridae	valid		Arescon flaviventris (Ryland)	Arescon dimidiata (Curtis)		Synonymised
4266	Mymaridae	valid		Arescon flavovarius (Walker)	Erythmelus flavovarius (Walker)	Transfer
4267	Mymaridae	valid		Arescon iridescens (Enock)	Arescon iridescens (Enock)
4274	Mymaridae	valid		Gonatocerus acuminatus (Walker)	Lymaenon acuminatus Walker	Transfer
4276	Mymaridae	valid		Gonatocerus ater Förster	Cosmocomoidea atra (Förster)	Transfer
4277	Mymaridae	valid		Gonatocerus chrysis (Debauche)	Lymaenon aureus (Girault)		Synonymised
4278	Mymaridae	valid		Gonatocerus fossarum (Hincks)	Lymaenon novickyi (Soyka)		Synonymised
4279	Mymaridae	valid		Gonatocerus fuscicornis (Walker)	Gonatocerus fuscicornis (Walker)
4280	Mymaridae	valid		Gonatocerus litoralis (Haliday)	Lymaenon litoralis (Haliday)	Transfer
4281	Mymaridae	valid		Gonatocerus longicornis Nees	Gonatocerus longicornis Nees
4283	Mymaridae	valid		Gonatocerus paludis (Debauche)	Lymaenon litoralis (Haliday)	Transfer
4284	Mymaridae	valid		Gonatocerus pictus (Haliday)	Gonatocerus pictus (Haliday)
4285	Mymaridae	valid		Gonatocerus populi (Viggiani)	Cosmocomoidea atra (Förster)		Synonymised
4286	Mymaridae	valid		Gonatocerus sulphuripes Förster	Gonatocerus fuscicornis (Walker)		Synonymised
4287	Mymaridae	valid		Gonatocerus tremulae (Bakkendorf)	Cosmocomoidea tremulae (Bakkendorf)		Synonymised
4292	Mymaridae	valid		Palaeomymar anomalum (Blood & Kryger)	Now in Mymarommatoidea
4297	Mymaridae	valid		Ooctonus askhamensis Hincks	Ooctonus vulgatus Haliday		Synonymised
4298	Mymaridae	valid		Ooctonus hemipterus Haliday	Ooctonus hemipterus Haliday
4300	Mymaridae	valid		Ooctonus heterotomus Förster	Ooctonus notatus Walker		Synonymised
4301	Mymaridae	valid		Ooctonus insignis Haliday	Ooctonus insignis Haliday
4302	Mymaridae	valid		Ooctonus soykai Hincks	Ooctonus hemipterus Haliday		Synonymised
4303	Mymaridae	valid		Ooctonus vulgatus Haliday	Ooctonus vulgatus Haliday
4311	Mymaridae	valid		Camptoptera papaveris Förster	Camptoptera papaveris Förster
4312	Mymaridae	valid		Camptoptera saintpierrei Girault	Camptoptera saintpierrei Girault
4315	Mymaridae	valid		Parallelaptera panis Enock	Erythmelus panis (Enock)	Synonymy
4318	Mymaridae	valid		Erythmelus agilis (Enock)	Erythmelus agilis (Enock)
4319	Mymaridae	valid		Erythmelus goochi Enock	Erythmelus flavovarius (Walker)		Synonymised
4320	Mymaridae	valid		Erythmelus laticeps (Enock)	Erythmelus agilis (Enock)		Synonymised
4328	Mymaridae	valid		Anaphes aries Debauche	Anaphes aries Debauche
4329	Mymaridae	valid		Anaphes auripes Walker	Anaphes auripes Walker
4330	Mymaridae	valid		Anaphes collinus Walker	Anaphes collinus Walker
4331	Mymaridae	valid		Anaphes fuscipennis Haliday	Anaphes fuscipennis Haliday
4332	Mymaridae	valid		Anaphes latipennis Walker	Anaphes latipennis Walker
4333	Mymaridae	valid		Anaphes longicornis Walker	Anaphes longicornis Walker
4334	Mymaridae	valid		Anaphes pratensis Förster	Anaphes fuscipennis Haliday		Synonymised
4335	Mymaridae	valid	@	Anaphes punctum (Shaw)	Camptoptera punctum (Shaw)	Transfer
4336	Mymaridae	valid		Anaphes regulus Walker	Anaphes regulus Walker
4342	Mymaridae	valid		Anaphes crassicornis (Walker)	Anaphes crassicornis (Walker)
4343	Mymaridae	valid		Anaphes diana (Girault)	Anaphes diana (Girault)
4344	Mymaridae	valid		Anaphes dorcas Debauche	Anaphes dorcas (Debauche)
4345	Mymaridae	valid		Anaphes lameerei Debauche	Anaphes diana (Girault)		Synonymised
4346	Mymaridae	valid		Anaphes leptoceras Debauche	Anaphes leptoceras (Debauche)
4348	Mymaridae	valid		Cleruchus pluteus Enock	Cleruchus pluteus Enock
4350	Mymaridae	valid		Eustochus atripennis (Curtis)	Eustochus atripennis (Curtis)
4352	Mymaridae	valid		Doriclytus vitripennis Förster	Polynema vitripenne (Förster)	Synonymy
4357	Mymaridae	valid		Mymar pulchellum Curtis	Mymar pulchellum Curtis
4359	Mymaridae	valid		Mymar regale Enock	Mymar regale Enock
4361	Mymaridae	valid		Caraphractus cinctus Walker	Caraphractus cinctus Walker
4364	Mymaridae	valid		Stephanodes similis (Förster)	Stephanodes similis (Förster)
4373	Mymaridae	valid		Polynema albitarse Kieffer	Polynema albitarse Kieffer
4374	Mymaridae	valid		Polynema atraturn Haliday	Polynema atratum Haliday
4375	Mymaridae	valid		Polynema bakkendorfi Hincks	Polynema bakkendorfi Hincks
4376	Mymaridae	valid		Polynema brittanum Girault	Polynema brittanum Girault
4377	Mymaridae	valid		Polynema euchariforme Haliday	Polynema euchariforme Haliday
4378	Mymaridae	valid		Polynema flavipes Walker	Polynema flavipes Walker
4381	Mymaridae	valid		Polynema fumipenne Walker	Polynema fumipenne Walker
4382	Mymaridae	valid		Polynema fuscipes Haliday	Polynema fuscipes Haliday
4385	Mymaridae	valid		Polynema gracile (Nees)	Polynema gracile (Nees)
4387	Mymaridae	valid		Polynema longicauda Kieffer	Polynema longicauda Kieffer
4388	Mymaridae	valid		Polynema lygaeum Hincks	Polynema albitarse Kieffer		Synonymised
4389	Mymaridae	valid		Polynema micropterum Bakkendorf	Polynema microptera Bakkendorf
4390	Mymaridae	valid		Polynema permagnum Soyka	Polynema permagnum Soyka
4391	Mymaridae	valid		Polynema pusillum Haliday	Polynema pusillum Haliday
4392	Mymaridae	valid		Polynema reticulatum Hincks	Polynema reticulatum Hincks
4393	Mymaridae	valid		Polynema richmondense Hincks	Polynema richmondense Hincks
4394	Mymaridae	valid		Polynema ruficolle Kieffer	Polynema ruficolle Kieffer
4395	Mymaridae	valid		Polynema valkenburgense Soyka	Polynema valkenburgense Soyka
4396	Mymaridae	valid		Polynema waterhousei Hincks	Polynema waterhousei Hincks
4397	Mymaridae	valid		Polynema woodi Hincks	Polynema woodi Hincks

## Sheet: Symbols explanation and notes
Symbols used in 1978 checklist
??	Doubtfully British (recorded as British but requires confirmation)
?	Name, author, date or synonymy queried
+	Known introduction occuring only under artificial conditions
@	Name presumed or known to be invalid
Names of species listed as valid in the 1978 checklist only are included, as well as names that were listed as junior synonyms (or tentative junior synonyms) but have been since revived and are included as valid names in the 2016 checklist (marked as "revived")
Generic changes are indicated as "synonymy" when the change results from two genus names having been synonymised, and as "transfer" when the 1978 genus name is still valid but the species has been transferred to a different one

## Sheet: Summary of losses and gains
Family	# losses
	through synonymy	through exclusion
Aphelinidae	2
Elasmidae		1
Encyrtidae	9
Eulophidae	29	3
Eupelmidae	2
Eurytomidae	4
Mymaridae	11
Pteromalidae	6
Torymidae	4
Trichogrammatidae	2
Total	69	4
Family	# gains
	through synonymy
Encyrtidae	7
Eulophidae	11
Eurytomidae	2
Pteromalidae	4
Total	24

## Sheet: Taxa lost through synonymy
1978 family	Name in 1978 checklist	Name in 2016 checklist
Aphelinidae	Aphytis albidus (Westwood)	Aphytis mytilaspidis (Le Baron)
Aphelinidae	Aphytis mytilaspidis (Le Baron)	Aphytis mytilaspidis (Le Baron)
Aphelinidae	Encarsia ??partenopea Masi	Encarsia inaron (Walker)
Aphelinidae	Encarsia inaron (Walker)	Encarsia inaron (Walker)
Encyrtidae	Aschitus mariae (Hoffer)	Aschitus madyes (Walker)
Encyrtidae	Aschitus madyes (Walker)	Aschitus madyes (Walker)
Encyrtidae	Microterys rogenhoferi (Mayr)	Aschitus zarina (Walker)
Encyrtidae	Microterys zarina (Walker)	Aschitus zarina (Walker)
Encyrtidae	Copidosoma hydramon (Walker)	Copidosoma aithyia (Walker)
Encyrtidae	Litomastix phalaenarum Thomson	Copidosoma aithyia (Walker)
Encyrtidae	Copidosoma flavomaculatum (Ratzeburg)	Copidosoma peticus (Walker)
Encyrtidae	Copidosoma triangulare (Thomson)	Copidosoma peticus (Walker)
Encyrtidae	Copidosoma peticus (Walker)	Copidosoma peticus (Walker)
Encyrtidae	Encyrtus obscurus Dalman	Encyrtus infidus (Rossi)
Encyrtidae	Encyrtus infidus (Rossius)	Encyrtus infidus (Rossi)
Encyrtidae	Metaphycus nadius (Walker)	Metaphycus nadius (Walker)
Encyrtidae	Metaphycus callunae (Alam)	Metaphycus nadius (Walker)
Encyrtidae	Metaphycus syllaeus (Walker)	Metaphycus nadius (Walker)
Encyrtidae	Metaphycus zebratus (Mercet)	Metaphycus zebratus (Mercet)
Encyrtidae	Metaphycus parvus (Mercet)	Metaphycus zebratus (Mercet)
Eulophidae	Tetrastichus aethiops (Zetterstedt)	Aprostocetus aethiops (Zetterstedt)
Eulophidae	Tetrastichus prosymna (Walker)	Aprostocetus aethiops (Zetterstedt)
Eulophidae	Tetrastichus agrus (Walker)	Aprostocetus agrus (Walker)
Eulophidae	Tetrastichus conii (Erdös)	Aprostocetus agrus (Walker)
Eulophidae	Tetrastichus catius (Walker)	Aprostocetus catius (Walker)
Eulophidae	Tetrastichus vaccus (Walker)	Aprostocetus catius (Walker)
Eulophidae	Tetrastichus caudatus (Westwood)	Aprostocetus caudatus Westwood
Eulophidae	Tetrastichus phalis (Walker)	Aprostocetus caudatus Westwood
Eulophidae	Tetrastichus emesa (Walker)	Aprostocetus emesa (Walker)
Eulophidae	Tetrastichus rabirius (Walker)	Aprostocetus emesa (Walker)
Eulophidae	Tetrastichus epicharmus (Walker)	Aprostocetus epicharmus (Walker)
Eulophidae	Tetrastichus vincius (Walker)	Aprostocetus epicharmus (Walker)
Eulophidae	Tetrastichus ligus (Walker)	Aprostocetus ligus (Walker)
Eulophidae	Tetrastichus oxathres (Walker)	Aprostocetus ligus (Walker)
Eulophidae	Tetrastichus pallipes (Dalman)	Aprostocetus pallipes (Dalman)
Eulophidae	Tetrastichus faucula (Walker)	Aprostocetus pallipes (Dalman)
Eulophidae	Tetrastichus orodes (Walker)	Aprostocetus pallipes (Dalman)
Eulophidae	Tetrastichus voranus (Walker)	Aprostocetus pallipes (Dalman)
Eulophidae	Tetrastichus conon (Walker)	Aprostocetus pygmaeus (Zetterstedt)
Eulophidae	Tetrastichus deioces (Walker)	Aprostocetus pygmaeus (Zetterstedt)
Eulophidae	Tetrastichus plangon (Walker)	Aprostocetus pygmaeus (Zetterstedt)
Eulophidae	Tetrastichus sandace (Walker)	Aprostocetus pygmaeus (Zetterstedt)
Eulophidae	Tetrastichus triarius Walker	Aprostocetus pygmaeus (Zetterstedt)
Eulophidae	Tetrastichus xixuthrus (Walker)	Aprostocetus pygmaeus (Zetterstedt)
Eulophidae	Tetrastichus dotus (Walker)	Aprostocetus rhacius (Walker)
Eulophidae	Tetrastichus rhacius (Walker)	Aprostocetus rhacius (Walker)
Eulophidae	Tetrastichus daira (Walker)	Baryscapus daira (Walker)
Eulophidae	Tetrastichus cirsii (Kurdjumov)	Baryscapus daira (Walker)
Eulophidae	Tetrastichus endemus (Walker)	Baryscapus endemus (Walker)
Eulophidae	Tetrastichus decisus Walker	Baryscapus endemus (Walker)
Eulophidae	Chrysocharis varus (Walker)	Chrysocharis amanus (Walker)
Eulophidae	Chrysocharis amanus (Walker)	Chrysocharis amanus (Walker)
Eulophidae	Cirrospilus phorbas Walker	Cirrospilus vittatus Walker
Eulophidae	Cirrospilus vittatus Walker	Cirrospilus vittatus Walker
Eulophidae	Entedon loti Erdös	Entedon diotimus Walker
Eulophidae	Entedon diotimus Walker	Entedon diotimus Walker
Eulophidae	Eulophus aeneicoxa (Thomson)	Eulophus larvarum (Linnaeus)
Eulophidae	Eulophus larvarum (Linnaeus)	Eulophus larvarum (Linnaeus)
Eulophidae	Cirrospilus abastor Walker	Neochrysocharis aratus (Walker)
Eulophidae	Neochrysocharis aratus (Walker)	Neochrysocharis aratus (Walker)
Eulophidae	Omphale marica (Walker)	Omphale aetius (Walker)
Eulophidae	Omphale aetius (Walker)	Omphale aetius (Walker)
Eulophidae	Omphale varipes (Thomson)	Omphale epaphus (Walker)
Eulophidae	Omphale epaphus (Walker)	Omphale epaphus (Walker)
Eulophidae	Omphale rhesus (Walker)	Omphale rubigus (Walker)
Eulophidae	Omphale rubigus (Walker)	Omphale rubigus (Walker)
Eulophidae	Omphale radialis (Thomson)	Omphale theana (Walker)
Eulophidae	Omphale theana (Walker)	Omphale theana (Walker)
Eulophidae	Tetrastichus clito (Walker)	Tetrastichus clito (Walker)
Eulophidae	Tetrastichus cassidarum (Ratzeburg)	Tetrastichus clito (Walker)
Eulophidae	Tetrastichus murcia (Walker)	Tetrastichus murcia (Walker)
Eulophidae	Tetrastichus trichops Thomson	Tetrastichus murcia (Walker)
Eupelmidae	Calosota vernalis (Walker)	Calosota aestivalis Curtis
Eupelmidae	Calosota aestivalis Curtis	Calosota aestivalis Curtis
Eupelmidae	Eupelmus nubilipennis Förster	Eupelmus annulatus Nees
Eupelmidae	Eupelmus annulatus Nees	Eupelmus annulatus Nees
Eurytomidae	Eurytoma argele Walker	Aximopsis nodularis Boheman
Eurytomidae	Eurytoma rubicola Giraud	Aximopsis nodularis Boheman
Eurytomidae	Eurytoma nodularis Boheman	Aximopsis nodularis Boheman
Eurytomidae	Eurytoma nitida Walker	Systole albipennis Walker
Eurytomidae	Systole albipennis Walker	Systole albipennis Walker
Eurytomidae	Tetramesa minor (Walker)	Tetramesa minor (Walker)
Eurytomidae	Tetramesa elongata (Walker)	Tetramesa minor (Walker)
Mymaridae	Anaphes lameerei Debauche	Anaphes diana (Girault)
Mymaridae	Anaphes diana (Girault)	Anaphes diana (Girault)
Mymaridae	Anaphes pratensis Förster	Anaphes fuscipennis Haliday
Mymaridae	Anaphes fuscipennis Haliday	Anaphes fuscipennis Haliday
Mymaridae	Arescon flaviventris (Ryland)	Arescon dimidiata (Curtis)
Mymaridae	Arescon dimidiatus (Haliday)	Arescon dimidiata (Curtis)
Mymaridae	Gonatocerus ater Förster	Cosmocomoidea atra (Förster)
Mymaridae	Gonatocerus populi (Viggiani)	Cosmocomoidea atra (Förster)
Mymaridae	Erythmelus laticeps (Enock)	Erythmelus agilis (Enock)
Mymaridae	Erythmelus agilis (Enock)	Erythmelus agilis (Enock)
Mymaridae	Erythmelus goochi Enock	Erythmelus flavovarius (Walker)
Mymaridae	Arescon flavovarius (Walker)	Erythmelus flavovarius (Walker)
Mymaridae	Gonatocerus sulphuripes Förster	Gonatocerus fuscicornis (Walker)
Mymaridae	Gonatocerus fuscicornis (Walker)	Gonatocerus fuscicornis (Walker)
Mymaridae	Gonatocerus litoralis (Haliday)	Lymaenon litoralis (Haliday)
Mymaridae	Gonatocerus paludis (Debauche)	Lymaenon litoralis (Haliday)
Mymaridae	Ooctonus soykai Hincks	Ooctonus hemipterus Haliday
Mymaridae	Ooctonus hemipterus Haliday	Ooctonus hemipterus Haliday
Mymaridae	Ooctonus askhamensis Hincks	Ooctonus vulgatus Haliday
Mymaridae	Ooctonus vulgatus Haliday	Ooctonus vulgatus Haliday
Mymaridae	Polynema lygaeum Hincks	Polynema albitarse Kieffer
Mymaridae	Polynema albitarse Kieffer	Polynema albitarse Kieffer
Pteromalidae	Bairamlia nidicola Ferrière	Bairamlia fuscipes Waterston
Pteromalidae	Bairamlia fuscipes Waterston	Bairamlia fuscipes Waterston
Pteromalidae	Dibrachys boarmiae (Walker)	Dibrachys microgastri (Bouché)
Pteromalidae	Dibrachys cavus (Walker)	Dibrachys microgastri (Bouché)
Pteromalidae	Eulonchetron torymoides (Thomson)	Eulonchetron torymoides (Thomson)
Pteromalidae	Eulonchetron scalprum (Askew)	Eulonchetron torymoides (Thomson)
Pteromalidae	Pirene decipiens Graham	Macroglenes penetrans (Kirby)
Pteromalidae	Pirene penetrans (Kirby)	Macroglenes penetrans (Kirby)
Pteromalidae	Psilocera obscura Walker	Psilocera obscura Walker
Pteromalidae	Psilocera atra (Walker)	Psilocera obscura Walker
Pteromalidae	Trichomalus rufinus (Walker)	Trichomalus rufinus (Walker)
Pteromalidae	Trichomalus inops (Walker)	Trichomalus rufinus (Walker)
Torymidae	Torymus bedeguaris (Linnaeus)	Torymus bedeguaris (Linnaeus)
Torymidae	Torymus pretiosus (Walker)	Torymus bedeguaris (Linnaeus)
Torymidae	Torymus chloromerus (Walker)	Torymus chloromerus (Walker)
Torymidae	Torymus campanulae Cameron	Torymus chloromerus (Walker)
Torymidae	Torymus tilicola Ruschka	Torymus chloromerus (Walker)
Torymidae	Torymus microstigma (Walker)	Torymus microstigma (Walker)
Torymidae	Torymus strenuus (Walker)	Torymus microstigma (Walker)
Trichogrammatidae	Trichogramma evanescens Westwood	Trichogramma evanescens Westwood
Trichogrammatidae	Trichogramma vitripenne Walker	Trichogramma evanescens Westwood
Trichogrammatidae	Ufens foersteri (Kryger)	Ufensia foersteri (Kryger)
Trichogrammatidae	Ufens hirticornis (Blood)	Ufensia foersteri (Kryger)

## Sheet: Taxa gained through synonymy
1978 family	Valid name in 2016 checklist	included in 1978 as junior synonym of (tentative junior synonyms indicated with a question mark):
Eurytomidae	Eurytoma tumida Walker	Eurytoma fumipennis Walker
Eurytomidae	Eurytoma melanoneura Walker	Eurytoma morio Boheman	?
Pteromalidae	Pteromalus puparum (Newport)	Pteromalus puparum (Linnaeus)
Pteromalidae	Pteromalus fuscipennis (Walker)	Pteromalus altos (Walker)
Pteromalidae	Cecidostiba docimus (Walker)	Cecidostibia semifascia (Walker)
Pteromalidae	Mesopolobus trasullus (Walker)	Mesopolobus incultus (Walker)
Encyrtidae	Ericydnus baleus (Walker)	Ericydnus sipylus (Walker)
Encyrtidae	Rhopus semiapterus (Mercet)	Rhopus acaetes (Walker)	?
Encyrtidae	Trichomasthus gabinius (Walker)	Trichomasthus marsus (Walker)
Encyrtidae	Syrphophagus ariantes (Walker)	Syrphophagus herbidus (Dalman)	?
Encyrtidae	Syrphophagus hyalipennis (Mayr)	Aphidencyrtus taeniatus (Förster)
Encyrtidae	Cheiloneurus glaphyra (Walker)	Cheiloneurus elegans (Dalman)	?
Encyrtidae	Bothriothorax arceanus (Walker)	Bothriothorax serratellus (Dalman)	?
Eulophidae	Elachertus lateralis (Spinola)	Elachertus artaeus (Walker)
Eulophidae	Pnigalio tyrrhenus (Walker)	Pnigalio pectinicornis (Linnaeus)	?
Eulophidae	Eulophus ramicornis (Fabricius)	Eulophus larvarum (Linnaeus)
Eulophidae	Necremnus rhaecus (Walker)	Necremnus folia (Walker)
Eulophidae	Aprostocetus aega (Walker)	Tetrastichus anodaphus (Walker)
Eulophidae	Aprostocetus amenon (Walker)	Tetrastichus dotus (Walker)
Eulophidae	Aprostocetus beroe (Walker)	Tetrastichus amenon (Walker)
Eulophidae	Aprostocetus rhacius (Walker)	Tetrastichus amenon (Walker)
Eulophidae	Aprostocetus euagoras (Walker)	Tetrastichus amenon (Walker)
Eulophidae	Pediobius alaspharus (Walker)	Pediobius eubius (Walker)	?
Eulophidae	Pediobius planiventris (Thomson)	Pediobius ?alaspharus (Walker)
