# Supplementary material for: Checklist of British and Irish Hymenoptera - Chalcidoidea and Mymarommatoidea
Source: Biodivers Data J. 2016 Jun 6;(4):e8013. doi: 10.3897/BDJ.4.e8013 (PMC4910507; doi:10.3897/BDJ.4.e8013)
Supplement: Supplementary material 3 — Taxa added from collections surveys [file biodiversity_data_journal-4-e8013-s003.xlsx]

## Sheet: Taxa added from collections
Family	Subfamily	Genus	Subgenus	Species	Authorship	Notes
Aphelinidae	Coccophaginae	Coccophagus		semicircularis	(Förster, 1841)	NHM, added here
Encyrtidae	Encyrtinae	Homalotylus		hemipterinus	(De Stefani, 1898)	NHM, det. Noyes, added here
Encyrtidae	Encyrtinae	Microterys		bellae	Trjapitsin, 1968	NHM, det. Noyes, added here
Encyrtidae	Encyrtinae	Tachinaephagus		zealandicus	Ashmead, 1904	NHM, det. Noyes, added here. Originally recorded as new to Wales by Japoshvili & Noyes (2006) but this was based on G. Japoshvili confusing ‘New South Wales’ with ‘Wales’ on label data. Strangely, this species has subsequently been found by JSN in England
Encyrtidae	Encyrtinae	Trichomasthus		albimanus	Thomson, 1876	NHM, det. Bonde-Jensen, added here
Eulophidae	Entedoninae	Chrysocharis		antoni	Hansson, 1985	NHM, det. C. Hansson, added here
Eulophidae	Entedoninae	Closterocerus		lyonetiae	(Ferrière, 1952)	NHM, det. C. Hansson, added here
Eulophidae	Entedoninae	Neochrysocharis		albiscapus	Erdös, 1954	Askew coll., det. Askew, added here
Eulophidae	Entedoninae	Pediobius		coxalis	Bouček, 1965	NHM, det. C. Hansson, added here
Eulophidae	Entiinae	Astichus		maculatus	Hedqvist, 1969	NHM, det. Straka, added here
Eulophidae	Eulophinae	Diaulinopsis		arenaria	(Erdös, 1951)	NHM, det. C. Hansson, added here
Eulophidae	Tetrastichinae	Aprostocetus	Aprostocetus	longiscapus	(Thomson, 1878)	Askew coll., det. Askew, added here
Eulophidae	Tetrastichinae	Aprostocetus	Aprostocetus	salictorum	Graham, 1987	Jennings coll., det. Askew, added here
Eulophidae	Tetrastichinae	Chaenotetrastichus		semiflavus	(Girault, 1917)	Askew coll., added here
Eulophidae	Tetrastichinae	Tetrastichus		brachyopae	Graham, 1991	Askew coll., det. Askew, added here
Eupelmidae	Eupelminae	Eupelmus		martelli	Masi, 1941	NHM det Fusu, added here
Eupelmidae	Eupelminae	Eupelmus		microzonus	Förster, 1860	Askew coll., det Askew, added here
Eurytomidae	Eurytominae	Systole		conspicua	Erdős, 1951	NHM, det. Noyes, Added here
Mymaridae		Anaphes		globosicornis	(Soyka, 1949)	NHM, det. Thuroczy, Added here - collected in Kew Gardens
Mymaridae		Anaphes		linearis	(Soyka, 1949)	NHM, det. Thuroczy, Added here
Mymaridae		Anaphes		lineipennis	(Soyka, 1949)	NHM, det. Thuroczy, Added here
Mymaridae		Anaphes		maialis	(Debauche, 1948)	NHM, det. Thuroczy, Added here
Mymaridae		Anaphes		medius	Soyka, 1946	NHM, det. Thuroczy, Added here
Mymaridae		Anaphes		nilaparvatae	Pang & Wang, 1985	NHM, det. Triapitsyn, Added here
Mymaridae		Anaphes		pectoralis	(Soyka, 1946)	NHM, det. Thuroczy, Added here
Mymaridae		Camptoptera		cardui	(Förster, 1856)	NHM, det. Triapitsyn, Added here
Mymaridae		Cleruchus		taktochno	Triapitsyn, 2014	NHM, det Triapitzyn, Added here
Pteromalidae	Miscogastrinae	Xestomnaster		mazares	(Walker, 1844)	NHM, det. Bouček, added here
Pteromalidae	Pteromalinae	Euneura		lachni	(Ashmead, 1887)	NHM, det. Polaszek, added here
Pteromalidae	Pteromalinae	Hemitrichus		oxygaster	Bouček, 1965	NHM, det. Clarke, added here
Pteromalidae	Pteromalinae	Lonchetron		fennicum	Graham, 1956	NHM, det. Bouček, added here
Pteromalidae	Pteromalinae	Notoglyptus		scutellaris	(Dodd & Girault, 1915)	NHM, det. Bouček, added here
Pteromalidae	Pteromalinae	Pezilepsis		dentifera	(Thomson, 1878)	NHM, det. Dale-Skey, added here
Pteromalidae	Pteromalinae	Pteromalus		crassicornis	Zetterstedt, 1838	NHM, det. Baur, added here
Pteromalidae	Pteromalinae	Spaniopus		amoenus	Förster, 1856	NHM, det. Bouček, added here
Pteromalidae	Pteromalinae	Sphegigaster		stepicola	Bouček, 1965	NHM, det. Thuroczy, added here
Pteromalidae	Pteromalinae	Toxeuma		styliclava	(Hedqvist, 1974)	NHM, det. Thuroczy, added here
Pteromalidae	Pteromalinae	Trichomalus		germanus	(Dalla Torre, 1898)	NHM, det. Thuroczy, added here, and removed from possible synonymy under conifer.
Tetracampidae	Tetracampinae	Epiclerus		nomocerus	(Masi, 1934)	Askew coll., det. Askew, added here
Trichogrammatidae	Oligositinae	Megaphragma		sp. indet.		NHM, det. Noyes & Polaszek, added here. Two unidentified species of Megaphragma have been found in England (J. Noyes, A. Polaszek, pers. comm.); listed here as a record of this genus from Britain and Ireland
Trichogrammatidae	Trichogrammatinae	Trichogramma		dendrolimi	Matsumura, 1926	NHM, det. Stouthamer, added here
Trichogrammatidae	Trichogrammatinae	Trichogrammatoidea		stammeri	(Novicky, 1946)	NHM, det. Fursov, added here
